# Supplementary material for: The Diversification of the LIM Superclass at the Base of the Metazoa Increased Subcellular Complexity and Promoted Multicellular Specialization
Source: PLoS One. 2012 Mar 15;7(3):e33261. doi: 10.1371/journal.pone.0033261 (PMC3305314; doi:10.1371/journal.pone.0033261)
Supplement: Figure S1 — Multiple sequence alignment of LIM domain. This alignment includes LIM domains from nine species. The alignment is in FASTA format. Due to the automatic nature of our LIM identification, many of the LIM domains are incomplete, especially at the carboxyl-terminus. This is discussed in more detail in the Methods. (FA) [file pone.0033261.s001.fa]

>Ml_148516b.C
CRSCKGAIQIDTPFYSLGRKRWHPSCFKCSGCQASLVGSKLITTKGELFC--------
>Ml_093519b.D
CNICSEFILGKVL--QAGGNSYHTSCLKCYICTQQFEEGQIFMQDE------------
>Ml_001118a.A
CSACDKVIVGKMVT--ALGKTWHPEHFVCIRCGVELGMGKFFERDDMPYCEEDYHAEF
>Ml_001118a.B
CSHCNRPIVDRCIT--ALQKTWHPDCFVCVHCQEPFTRSGYHVFEGKPYCKRDYYEMF
>Ml_001118a.C
CGGCNKAIVNNVIT--ALKRQWHVECFVCYECKNRFGAGTYYEHEGKPYCELHYHQH-
>Ml_001118a.D
CAACNKPISGRVIT--AMRNKFHPEHFVCAFCITPLSKGTFKEHESKPYCHTCYQKLF
>Ml_02959a.A
CASCEKSVYAAEEL-KALSKIWHKMCFKCSHCNKKLTPGMETEHDDKPYCKNCYGK--
>Ml_02959a.B
CYTCDKTVYAAEKL-VVLNKIFHKPCVKCKACSKTLSPGDVLEHENEIYCKNCHARNF
>Ml_038835b.A
CAACGKPVYPTEKL-NCLDRVWHKSCFKCQECGMTLNMKNYKGFEKKPYCMAHYP---
>Ml_04674a.C
CKGCNKDITGRSVV--AMDSDWHVDCFACYYCKAPLAGE-YMVKDGHPYCEADYLNL-
>Ml_04674a.D
CKICDQFIVGRVL--QAGGVSYHNSCLRCQVCSNSFAEGQIFTQDG------------
>Ml_04674a.B
CVVCSNFIEGEGFT--VQKRSYHTRCFKCSQCGGGFNSGSVLFDEGRPICETCR----
>Ml_04674a.A
CAGCSEKLV-GEVIRVGDSDHFHVDCFKCTQCSEALASTGFFARQDKYYCSKDYHELF
>Ml_053012a.B
CHRCDQGFSSNDFVMRVRENIFHLSCFRCNMCSRQLVPGEFALLPEGLICGTHIKQ--
>Ml_053012a.A
CAGCRCPITDQFILRVAPNLEWHASCLKCDDCNKFLDENCCFIREGKPYCKKDFVR--
>Ml_064935a.B
CKVCDDFIMGHIL--KYNGDGYHYGCIKCDYCGKFFQDGAHLSVKGKF----------
>Ml_064935a.A
CAGCNEYIKKGSVS-KAQNKRWHQQCFTCDKCFKPIDGS-FLTKGDKKYCKKCYNNEF
>Ml_06737a.B
CGVCQEPIIGNRMI--YKDIHYHYTCLNCKKCGQPFKEEQ---H--------------
>Ml_06737a.A
CGACNENIPNHWVI--GLDKFWHQDCFCCGVCGRVVDAKEFYEKDGKPVCHRCQTKN-
>Ml_068131a.A
CAGCDQPITDRFIL-KVMEKNWHSACLKCHDCLAQLTDK-CFSRGDFVYCKDDFYKR-
>Ml_068131a.B
CAKCEKVIPPSQVVRRAGGHVFHMDCFVCIICSRTLNTGDFYFVDDQLVCRSDY----
>Ml_07501b.A
CAGCHKAIGMKWVV--ALDQKWHRYCFCCDTCKMPIDSRKFFFDKGLRTCVDC-----
>Ml_07501b.D
CAGCEKEIDSAWVV--ALSKHWHHDCFQCSHCSRKIDSKEKFLTNLKPICMGCN----
>Ml_07501b.E
CTVCGKPIAGTSLV--YKESSFHHVCVNCYVCGK------------------------
>Ml_07501b.C
CQGCGDGIDKAWVI--GLGSTWHSNCFKCAECSRVIDPKEFFKVE-------------
>Ml_08716b.A
CHTCALSVLVLKRI-TVEGYVFHRKCFVCEECGTSLKTSTYHL---------------
>Ml_093519b.C
CAACQEVIVGTSIY--AMDQEWHMNCFSCQECKKALTGE-YMCKDGVPYCEEDYQT--
>Ml_093519b.A
CGSCGEVLLGDAIK-VAANLHYHIHCFTCTECGCELVNTGFFTKLAKYYCAEDYHAL-
>Ml_093519b.B
CTLCQKYIEGEGLSIQGKGKSYHISCLTCSKCGGRFDEGSI-TFEKAALCDAC-----
>Ml_108023b.A
CKSCHQEIRGPYVG--AQGRAWHSEHFVCTVCDGDLSQG-FKEVDEKLFCGTCYFERF
>Ml_108023b.B
CANCGKTCVGSV--IQALGQSYHPEHFTCFECGNVLKEG-FNVDNGNPYCSACHT---
>Ml_108023a.C
CAGCNKRIEGATQWISALEKDWHNGCFACG----------------------------
>Ml_11321a.A
CAKCKENIIGHENGCKALGALYHVNCFVCQKCRDPLVKKPFYHTDGLTYCEKDYLD--
>Ml_11321a.B
CDVCEEHIK--ERILRAVDKQYHPECFKCTDCSNCLDGVPTLDSNNNVLCVQCYNKKF
>Ml_11321a.C
CAACNDLIVETYRII-AMDKDFHVSCYKCEVCGVKFTNDECYPHEERLLCHAHYKE--
>Ml_120740b.A
CGCCVKAIGQASIHLDETNFTYHQTCFSCKHCGVMLLEKSVFVVDGLPYCDVCI----
>Ml_12076b.A-a
CFLCKERLQNRKAIITTNDGHWHEECFC------------------------------
>Ml_12076.A-b
CTVCKEGFKKSAFIVCSGGLFWHSNCF-CVQCFQPFKDPNFYEHEDRPYCHNCYTV--
>Ml_12076b.B
---CGWVIG---RVIEALDVKWHPECFGCYMCGAELCENGFFKHNG-PICIDCH----
>Ml_12076b.C
CNKCFTPIEEFV--LWYLKESYHPYHFSCQNC-KPLDNK-YKEKDNQFYCQLCF----
>Ml_12076b.D
CAACKKAIDGRAIK--AASKAWCPEHFLCYQCERPLSGDKFMLNEGKPYCQYHYMKMF
>Ml_12076b.E
--------S---MQIKVLNKNYCEKHFFCTGCDTLLEEKSVIEMDMKPYCRHCYD---
>Ml_128211a.C
CARCNHIIDTEHLT--FKGEPYHPHHFDCFDCHRPLTHR-AKELHSHLFCLPCYD---
>Ml_128211a.D
CAACKKPIEGRAVS--AIDKKWHPEHFVCAHCEKPFAGERFYENKGMAYCEPHYKKL-
>Ml_128211a.E
CFYCCQSTHNAAEV-SQFGKTWCEEHFLCHGCDGILKSSSFLEVDLQPFCKKCYGK--
>Ml_128211a.A
CAICREGFAPNESVVNANGVHWHQGCFVCVQCLQPFPDGLFFEHEGRKYCQEDYE---
>Ml_128211a.B
CSGCGQYIIGRIFT--HKNSKWHPKCFTCYICGDELNGG-FVKYQGNPTCKPCAAR--
>Ml_13250a.A
CAGCNGKIHDKFLM-KVLDKTWHSECLVCVDCGVVLADQ-CFTRNGKFYCSKDFEK--
>Ml_13250a.B
CGACKKDITPDDMILKPPNTVFHVKCFTCSKCSRQLEAGEFYTIDNKFLCSRDFKN--
>Ml_148516a.A
----------------------------CYICGRHLVNLIYHPFEGRRYCSRH-----
>Ml_148516b.B
CSYCMEEIKFETFT-RANGRYYHPEHFQCWQCAVVLSGEKYYGCGVYPMCLTCY----
>Ml_15452a.B
CVYCKKPLGSAAMV--ALNYKWHPECFVCTDCGVVLTGF-FRDTGGVPYCEPCWLRH-
>Ml_15452a.C
CNTCGEPIGEQVMT--IEERDYHVKCVKCQVCKKTFDN--------------------
>Ml_15452a.A
CSVCRGSITTADGI-RVGGKFYHRECFVCGGCNRNFDPSDFIGKDNQILCSTC-----
>Ml_200239a.A
CARCQKTVYPVEKL-SVLDKVWHKGCFKCETCALTLTLKTYKGYNKSPYCNYNYL---
>Ml_20602b.A
CGICNQTISGQRLI--YLANTYHYGCKRCTKCQSFS----------------------
>Ml_20602b.B
CGGCNQNIPSKWVT--GLDKFWHHECFRCVSCNRVVSPTEFYDKDK-PDC--------
>Ml_218921a.A
CDKCGGLVDCAVIADKIPGRVWHPGCFSCTTCEEVLVDLIYFQYDGRLYCGRHHAE--
>Ml_218921a.B
CHACDELIFGQEFI-TADKHEYHKEHFCCWECDTGLGGAKYVSHKGQPYCQGCYEKLF
>Ml_218921a.C
CVTCREPIGAGAPLFKHGALRWHPQCYACSFCKTSLVNRTFMPTERYVYCSKCY----
>Ml_223524b.A
CYFCSRHITPEQLT-SSHGVKFHISCLKCEHCLDKIR---------------------
>Ml_27321b.A
CFICGSHVYLLERT-VARQRLFHRQCFVCNGCGTKLLLGMYEVYDGMFYCKSCFKK--
>Ml_34571a.A
CRTCQSPLVADQLERAGPACIWCVGCFKCDVCQDPLVDLHYFYKDGELFCGRHHAE--
>Ml_34571a.B
CFACDELILAKEYTL-AEDRNWHMDHFCCWECDSPLGGQRYVTRDDHPFCILCYEEL-
>Ml_34571a.C
CKKCSLPIGLDSAHMVHREFHWHESCFYCENCQVSLISSPFLFKFEEIFCSST-----
>Ml_46393a.A
CTFCGETIKESGLV-TIKNNTYHPTCVQCYTCRKQVDGS-LLDNQGRMVCPQCL----
>Ml_RB056951.B
CCMCNGSINANDLVYRVHGSLYHIRCFTCTRCSSSLRKGDYVMHGNDLVCKTCS----
>Ml_RB056951.A
CTACRLPIE-ESLLMKVNDVFWHEQCLRCCLCNVPLSDSCFFDKHQRLYCKADHYQR-
>Aq_215055.A
CNLCQDPFEPTDGMVNAGGHVWHETCFVCVQCFQPFPEGVFFEHEGRRYCEQDYK---
>Aq_215055.B
CSGCGDFVIGRVI--RAVSQSWHPKCFKCVNCHCELADIGFVKNQGRPLCKRC-----
>Aq_215055.C
CAKCSLPMDQGDHIT-YKFQTVHAHHFNCSKCSKQLTAR-CREKDGDLYCLRCFD---
>Aq_215055.D
CGACRRPIEGRVIH--AVGRTWHPEHFVCSYCEQPFEGRRHYERKGLAYCERDYQT--
>Aq_215055.E
CFGCNKPCKGDVVT--VLNKSWCIEHFNCTACDTLLSSRGYIDMDERPYCKKCF----
>Aq_217335.A
CTQCDKRIDTGSVYIRSPSKAWHPLCFTCTTCNEVLVDLIYFLNDKSLYCGRHYAE--
>Aq_217335.B
CHGCDELIVADTFTI-AEDKKWHKEHFCCQLCDTPLQGQKTGRKDGSFVCQTCYDK--
>Aq_217335.C
CRRCLLPIKIGQSKITKNGIELHEDCFNCKRCRESLFDRKYYFSEGDFLCDEC-----
>Aq_217335.D
CSSCKEGILLTEKHMKYEAHAWHVKCFSCSSCKISLIDKGFQNYAGSLVCGDCFKQK-
>Aq_217335.E
CNVCYKPITGKGVQ--FSFNVFHLECFKCADCNKALSTDAISEKHGKFYCESCVV---
>Aq_217335.F
CGACKEPVTSRHTM--YKKKIYHLNCFKCTNCGIPIGKQSFYETSLDILCEPCA----
>Aq_224218.A
CAACDKPIFGKVI--NAMKRVWHPEHFTCSQCDTELGNITFYEHNNTPYCEKDYHELF
>Aq_224218.B
CAYCNGPIL--DRCMRALDKTWHPEHFFCTLCGKHFGPEGFHAKDSKAYCRECYFEKF
>Aq_224218.C
CKRCEKAIMEGFIT--ALGSQWHSDCFCCKVCSVTFPHGDYYDYNGEPHCEIHYHAQ-
>Aq_224218.D
CAQCQKPITGQCVS--AMGKKFHPDHFTCAFCLKQLNKGTFKEHRNNAYCQPCFIKLF
>Aq_217763.A
CEACHEPIRGSYSS--AMNKVWHPEHFVCYRCHCQLSGGTFVFEEEKIFCNNCYEKQ-
>Aq_217763.B
CSLCRKAIVG-PMV-NATNRYYHQECFRCSRCSCNLSQQDFNMENGMLFCSNCFTE--
>Aq_217763.C
CSGCGQTIGANELWVEALDRNWHPQCFVCGGCKRTLEGSKFFAKLGQPYCGQC-----
>Aq_216587.A
CFACGTTCTGE-VL-KVQDKHFHINCFKCHECGSLLASGGYFPRNNHYYCSKDYHRLF
>Aq_216587.B
CKACGEFVEGRVIT--ALGNSYHPECFTCDRCSGEIRSGTVTYNDKEILCENCS----
>Aq_216587.C
CAQCHDVIRSAQSLI-ALNRHWHLFCFSCARCKRYLTNE--YMDNGQAFCEPCFQE--
>Aq_216587.D
CETCEDYITGTVLE--AGDFHFHPACAFCSHCNGTFTEGDCISSE-------------
>Aq_218857.A
CAGCSEPIMERFLM-KVLDKSWHVQCVKCSDCQCLLSEK-CFSRDNKLYCRSDFFRQ-
>Aq_218857.B
CASCKEGLCPEDLVRRGVNKIYHVQCFKCSVCQRQLNTGELYLVQGKFLCDSCY----
>Aq_222999.A
CPICNKSVYMSEEV-VAEGYKWHKNCFKCSSCNKMLDSSNAHRNEGKLFCSHCHRKT-
>Aq_222999.B
CGRCNKTVYAAEKV-VAAGKPWHKSCFNCAECNKKLESTTVTDNEGEIYCKGCYGAK-
>Aq_227874.A
CAMCDLPVVGVETGCFALEQIFHNTCFKCNKCYKMLSGGSFFVKNGLILCERDYL---
>Aq_227874.B
CFTCQQVIT--DKIIRAVGRTYHPVCFRCSQCGMCLDGIPAKDFNDRVYCEKDFHKMF
>Aq_227874.C
CASCQHPIVKKSIRIIALNSSFHLECYRCSECDIPLISND------------------
>Aq_230128.A
CHGCKLSIEDEFSLHVSPNLDWHVSCLICCECHDFMDENCCFIKDGRPYCRTDYIRLF
>Aq_230128.B
CKRCSEPINADTLVMRAKKEIFHVDCFCCTLCDKKLSTGEFGMAGGKLYCKADFE---
>Aq_217773.A
-----------KLS--GSDNMYHPACFTCTDCNELLIELIYFVYEDKLYCGRHHSEK-
>Aq_217773.B
CAACDEMIFCEEYT-RAEDQNWHVNHFCCHRCDSYLGGQTYMAKETQPYCLKCYE---
>Aq_217773.C
CTACGSTISLDEPVLKHEGKYWHAECFKCRTCKKVLVDQPFLPKSSKIFCSKECF---
>Aq_213282.A
------------------GRMWHLECFRCTVCHVTLPEC-YYEEDGLSYCKDDFFKR-
>Aq_213282.B
CHQCSDYITGPTMA-VGFSRMYHPECFHCTVCETTLGEKDCLLNTKDILCNDCSIS--
>Aq_225851.A
CLKCGSQISHIPYR--YNGQVFHARCLLCNACGKRLIGKPFITLNRQIFCGDK-----
>Aq_225851.B
CSVCQKAIENSQSLFSFASRMYHTKCFCCAQCGCPLRGKQIYTVRGMLVCSDDYKN--
>Aq_223000.A
CGRCNKTVYAAEKV-VAAGKPWHKSCFNCAECNKKLESTTVTDNEGEIYCK-------
>Aq_215865.A
-------IVDEAEKRTAMGQQWHQKCFRCTTCGRFLDPGRHCEHEGQPYCNTCYQNQF
>Aq_213741.A
CEFCKKTVYQLERL-QADGKVFHKSCFRCTHCKKVVGLGTYAAIKGEIYCKTHFKM--
>Aq_224095.A
CARCKKTVYPVEKF-NCLDKVWHKACFTCEVCNLKLTMKTYKGYNKLPYCNTHYP---
>Aq_224096.A
CARCKKTVYPVEKF-NCLDKVWHKACFTCEVCNLKLTMKTYKGYNKLPYCNTHYP---
>Aq_224097.A
CARCKKTVYPVEKF-NCLDKVWHKACFTCEVCNLKLTMKTYKGYNKLPYCNTHYP---
>Aq_229171.A
CSKCQGFINKDDAFILFGEDKLHLDCFKCGQCSQPVGSMEMFLVNVQPLCLVC-----
>Aq_229171.B
CHTCRNKILQNHVS--VLKKDFHEDCLACSQCKQKFSLLTVYASQGEPCCSKCI----
>Aq_211654.A
CAACKRGFTDTPTF--QMDLYWHHRHSCCARCNKTIDENYQYLTNYMVYCSSC-----
>Aq_211654.B
CSRCQHPLDDKALD--TGHGLYHEHCLACVHCRRVTESM--VVVGGSLVCGNCIQ---
>Aq_224949.A
CFFCEKKVYLMEKM-SANNVFFHRNCFRCSHCNSQLNLGNFAMSKGKFFCKPHYRQL-
>Aq_218278.A
CEACHEKVFLMQKV-HVEGHLFHRGCFKCNKCRSTLQSKV-YEYENRFYCRQHF----
>Aq_216532.A
CTHCSPITSGPMMSIPARKIHFHSKCLICVVCRSRLTLGHVFLRHSLPHCASCYST--
>Aq_LHX3.B
CAGCQQPIPPTQVVRRAQENVYHLQCFACFICQRQLSTGDFYLMDDKLVCKADYEA--
>Aq_LHX3.A
CAGCNTRIFDRFIL-RVQDKSWHAKCLRCSDCQCQLSDK-CYSRSGQVYCKDDFSKRF
>Aq_223455.A
CPACSKTVYFAERV-SSLGKDWHRPCLKCVKCKKTLNPGGHAEHEGKPYCNQCYSA--
>Nv_104924.A
CAACNKPIIGQVCT--ALGKTWHPEHFACVACEAPLGTQNFFERDGKPYCERDYHDTF
>Nv_104924.B
CAYCNGPILDSCVT--ALDQTWHPEHFVCAECGNPFGDTGFHERDGKPFCREDYYAMF
>Nv_104924.C
CGGCGQPIMDNYIS--ALSAHWHAECFICTECRQPFPGGSFFDHDGRPYCEMHYHAK-
>Nv_104924.D
CYSCQKPITGRCIT--AMHRKFHPEHFVCAFCLKQLNKGTFKEQNDKPYCHPCFVKLF
>Nv_105385.A
CARCSHPILRSEPAVVAEEASFHPGCFTCETCNELLVELTYFQHADKVYCGRHFAE--
>Nv_105385.B
CGGCDELIFTGEYT-VAMNKNWHLGHFQCQTCDHSITGRQFIVRGDKPVCTDCFKD--
>Nv_105385.C
CEACHQKIGSRDIS-SDDDRHWHDKCFICDICRRPLKSEGLHSTETKSCCNKCYVAN-
>Nv_105385.D
CCACGQIIDSGASRLEYSGNFWHENCFRCANCGEAIGTSGFVPKDDTFFCPGCYQSKF
>Nv_105385.E
CASCGEPLLEGGVL--YNGETWHKACFSCYFCHRSLASAAFSVRDGCRYCMECYGK--
>Nv_105385.F
CEICLKAIVGGEYY-TLEESNFHKECFMCSRCGRSLASEG-FVREGELLCGDC-----
>Nv_177334.A
CKRCNGPVNFAE--RLGPDSCWHVKCFTCEEDGELLVDLIYCSKDDEIYCCRHWG---
>Nv_177334.B
CAGCEELIYVGEYS-QALEKNWHPGHLCCSYCDESLSNQKFVTVEGSPSCFRCYDEN-
>Nv_177334.C
CEACGEPIGPGSKDVDVRSKHWHEGCFKCSQCSKQLMNEGFTLKDEKLICHGC-----
>Nv_177334.D
CAACNGDFAPGEKKVGYQSKTFHDKCFICDECKQPIGSKQFIRRDERRLCNNCFDSK-
>Nv_177334.E
CVKCNQVIKTSSVQ--HAGSTYHSECFTCHHCDKPLAGSPFTKQEGRNVCQNCYRE--
>Nv_177334.F
CGACHNLIEGNTKFVAYDEKYFHRECFTCCKCNKPLAGEKFRIRDGEKICLPC-----
>Nv_160257.A
CAVCHEGFGVDERMVNSNGQILHERCFVCVQCFQAFPDGLFYEYDGRRFCEHDFQTL-
>Nv_160257.B
CKQCGKFVIGRVIK--AMQANWHPDCFRCEICNDCLADTGFVKNAGRALCKKCNAD--
>Nv_160257.C
CRKCHTYIPEGEHIM-YMGDPVHPWHYNCFCCGKELDHF-CRKKDTELYCLRCH----
>Nv_160257.D
CGACRRPVEDRVVH--ALGKAWHVEHFVCAKCEKPFYGHRYYERKGLAYCETHYNE--
>Nv_160257.E
CFECNKAITGDV-V-NALNKCWCVQHFTCIGCNISLTLKSFHEFDMQPLCKKCYEKM-
>Nv_231944.A
---------------SAIGKSWHPDHFTCAGCGDSLQNQGFIEEGGKLYCEKDYNK--
>Nv_231944.B
CESCKQPIVGPCV--QAIGKTFHPEHFTCSSCSKQIGSEGFNVDRGMPYCEMCYKKL-
>Nv_231944.C
CAGCNRAIGGGDRWVEAIDVSWHATCFKCSTCNKLLEGSQFYAYGGKPFC--------
>Nv_164443.A
CRKCTKPCSGEALL--HENAYYHENCLCCSVCGQGLRSKPFYVMGEQYYCKDDYQNQ-
>Nv_164443.B
CDSCQLYLEGEIIS--IHGKNFHEACFACNSCRQPFPPSDIIFTGTDYLCQTC-----
>Nv_164443.C
CAGCGEAIKGSQALL-ALEKQWHLWCFSCTKCHCLLSLE-YMGMDGKPYCEKDYQEL-
>Nv_164443.D
CAACNGYITGKVL--QAGNKHYHPKCSRCARCNNIFGEGEMFLQGNE-----------
>Nv_51061.A
CARCSHPILRSEPAVVAEEASFHPGCFTCETCNELLVELTYFQHADKVYCGRHFAE--
>Nv_51061.B
CGGCDELIFTGEYT-VAMNKNWHLGHFQCQTCDHSITGRQFIVRGDKPVCTDCFKD--
>Nv_51061.C
CEACHQKIGSRDIS-SDDDRHWHDKCFICDICRRPLKSDGFXSTEDQILCNNCYVAN-
>Nv_98128.A
CAGCGSRILERFYLM-AVDQEWHADCLKCSDCELRLDNELCFSKDGVILCREDYYRRF
>Nv_98128.B
CSSCSQAISSKELVMRARDQVYHVNCFACDRCKRMLATGEYFGMRGRIYCKEDYEE--
>Nv_170252.A
CAGCGEKIIDRFLLL-ALDQYWHVNCLKCSCCEARLGEIGCYSKGGMILCKTDYVRL-
>Nv_170252.B
CAVCAKLIPATELVMKVLGKVYHLHCFTCTTCHNQLVPGDFHVVNGRLFCEND-----
>Nv_110149.A
CSKCGQKVSGEGTGCTAMDKLFHIKCFICVKCGCQLTGKVFYKVDNDAYCEADYLD--
>Nv_110149.B
CWYCHQHITDRIL--RATGKCFHPHCFNCEECHKNLDGVP-FTLDNKVHCLEDYYRK-
>Nv_110149.C
CASCHQLILDETVRIVSMNKDFHVRCYKCEDCNKQLSSEKCYPLDGHLLCQDCNAK--
>Nv_246590.A
CVGCEAKIVDRYLV-KVSGRAWHTKCLKCCLCSDELGREACYTKDGKIYCKADYARQF
>Nv_246590.B
CARCGRSIHANDWVRRAKNCVYHLACFACDNCKRQLSTGEFALKDGHVLCKLHYLE--
>Nv_109857.A
CAGCQLPIADKFLL-KVLDGVWHAQCVQCSDCKCPLTER-CFSREGKLFCKTDFYRR-
>Nv_109857.B
CSGCDQGISPNDMVRRAKHLVFHVDCFVCSYCKRQITTGDYYIGDGSFICRDDYYHS-
>Nv_52979.A
CPRCEKPVYFAEQA-KANGKSWHKPCLTCKHCNKRLDSTNLTNKDDEIYCKSCYGKAF
>Nv_52979.B
CPRCSKTVYKAEERL-AIGKKWHKSCLTCKCCNKSLDSTNLADKDGEIYCKGCYGKNF
>Nv_161808.A
CVGCGSQIHDQYILRVAPDLEWHASCLKCADCHMYLDEKCCFVREGKTYCKRDYVRLF
>Nv_161808.B
CAKCSLNFSKNDFVMRARNKIYHIDCFRCVACSRQLVPGDFALREDGLFCKADH----
>Nv_197606.A
CGGCGVLINERFLL-KALDRYWHEDCLKCSCCECRLGEVGLYTKANLILCKRDYLRLF
>Nv_197606.B
CSVCCKTIPAFEMVMRARDNVYHLECFSCQRCNQRFCVGDFYLFNNRILCVDDYEEM-
>Nv_132927.A
------------------GNLYHAQCFLCHTCGKELRGQEFYRLENRVYCKQDYK---
>Nv_132927.B
CHSCKEVIG--QRILQTLGRDYHPVCFRCCVCEVELEGTP-FTVDRAIYCIPDYHRK-
>Nv_132927.C
CHACREPIADETIRVVCLGKQFHDRCFKCEVTNNSL----------------------
>Nv_53046.A
CAQCGNGIQSQFLL-RALDQFWHEECLKCSYCCGMLSEMGFYFRGDLILCKRDYIR--
>Nv_53046.B
CSFCFKTIPPLEMVMRARQHVYHLDCFACQVCRHRFCVGDFYLHQNTVLCEDDYGD--
>Nv_127058.A
---------------RYQNKPHHSECFVCFHCRTPLAGKTFQMRDDRKVCKDC-----
>Nv_127058.B
CVACRQYIEGTVKFVTRDEGTYHSDCFVCSRCRKPLAGKTFTEHEGSWVCDDCYHDR-
>Nv_127058.C
CNMCHQSLEANVEFVKYDEKLYHNECFVCQNCRKPLSGAKALKSDGRRMCLNC-----
>Nv_158093.A
CFRCSKPVMAVFASRAGEDKCWHPGCFVCTVCNNLLVDLIYFYKDGVIYCGRHYAEQF
>Nv_158093.B
CAACDELIFSETYT-QAEDRNWHQRHFCCLECDRDLGGQLYVARGGQPHCLECYDK--
>Nv_158093.C
CMSCKKNIAADAKRIEHQGQFWHAECFHCAKCNKDMLGKQFLKTKNNIFCSVDCAK--
>Nv_79617.A
CKECGECVTAVYASRAGQHTCWHASCFICTTCKELLVDLIYFYKDSKVYCGRHHAE--
>Nv_79617.B
CAACDEIIFAEQCT-EAEDSCWHVQHFCCFECDCPLGGMRYVMRDNKPYCCHCFES--
>Nv_79617.C
CDSCGEPIEPDASQMAHNGQHWHAECFSCCTCGKALLGLPFLPKSGEIYCSPD-----
>Nv_214299.A
CPRCGDNVYHAEEV-SMENHKFHKKCFSCKDCRKKLDSTNAASHDGEVYCKTCHG---
>Nv_214299.B
CPRCEKRAYAAEQVL-GAGFNWHKSCFNCYKCHKKLDSTTVAVHKDEIYCKTCHGAN-
>Nv_15442.A
CAGCDEQFGDRF-ILQALDRHW-SXCIRCTDCDESLDVK-CYVREGRVFCPSDYFRRF
>Nv_15442.B
CASCNKDIQPSQMVHKVDSNVYHITCLSCVTCQQQLETRDFFLLEDKVICRNDYGD--
>Nv_241192.A
CATCGEPCIKTEYKY-AIGKRFHNACFRCVVCEERLSTD-FYARGSELYCKKDYLSKF
>Nv_241192.B
CHICAHNIAGLVMV--IGDHKFHTECFHCQHCDSFLAVDDYVMVERRLLCGNCYNKE-
>Nv_95727.A
CTGCNEPIEDRFLM-KVVDEAWHESCLQCCICRSQLSRS-CFSKDRKLYCRTDYEKTF
>Nv_79983.A
----------ETY-TQAEDRNWHQRHFCCLECDRDLGGQLYVARGGQPHCLECYDK--
>Nv_79983.B
CMSCKKNIAADAKRIEHQGQFWHAECFHCAKCNKDMLGKQFLKTKNNIFCSVDCAK--
>Nv_247501.A
CPKCSKEVYFAEKV-TSLGKDWHRPCLRCQKCNKTLSPGSHAEHGGKPYCHNCYSAE-
>Nv_79564.A
CEVCNKTVYPMERL-AADKKVYHKFCFKCNECNNTLRLGNYAALQGKVYCKPHFKQL-
>Nv_78916.A
CPKCDKTVYSAEGQ-ALLGMTFHKRCFTCTTCNKSLDSTTVADRGGTIYCNSCYGKEF
>Nv_108380.A
CHKCGKLVYFAEQK-NSLGKVWHPSCLRCEECGKRLNPGQHSEHRGIPYCNLCY----
>Nv_132315.A
CPSCAKEVYFAEKV-TSLGKDWHRACLRCEKCKKTLTCGSHAQHEGKPYCNICYSA--
>Nv_214299.A-2
CPRCGDNVYHAEEV-SMENHKFHKKCFSCKDCRKKLDSTNAASHDGEVYCKTCHG---
>Nv_178189.A
CTKCAKTVYSQEKL-NCLDKIWHKTCFRCVVCNMALNMKNYKGYNKNPYCNAHY----
>Nv_178184.A
CARCRKTVYPVEKL-SCLDKVWHKGCFKCESCGMTLNMKTYKGYQKLPYCDAHYPK--
>Nv_81835.A
CAKCAKTVYPVEKL-NCLDKIWHKKCFTCQICNMTLNMKTYKGYNKYPYCNAHYP---
>Nv_148735.A
CTKCAKTVYSQEKL-NCLDKIWHKTCFRCVVCNMALNMKNYKGYNKNPYCN-------
>Nv_123146.A
CYWCGKTVHGNERN-DEGGRTFHRSCFYCFDCRKALDSTNSRVKNGELLCKTCYAKKH
>Nv_68197.A
CPKCDKTVYSAEGQ-ALLGMTFHKRCFTCTTCNKSLDSTTVADRGG------------
>Nv_216756.A
CASCSQPIRKSMAVVSELKRYWHDDCFSCVVCHVRFGTAELKITDSLLHCENCFIT--
>Nv_9977.A
CAVCGTTVYQMEKC-KFDDCILHRQCMKCVVCKRHLTVGNFVMTESKIYCN-------
>Nv_80146.A
CMSCKKNIAADAKRIEHQGQFWHAECFHCAKCNKDMLGKQFLKTKNNIFCSVDCAK--
>Nv_238942.A
CLICGERVYLMERL-VAERRLFHRACFRCSRCNSSLRAGTTFFPESESFC--------
>Ta_13161.A
CAGCHRMIVGQILT--ALDQSWHPQHFTCAECGSSLASKTFYEWESKPYCEKDYFDLF
>Ta_13161.B
CAGCNESITTECLT--AMDQKWHPEHFICTICKKPLVDEKFHVVDDKPYCSNCFNE--
>Ta_13161.C
CNACNKKITEEFVS--ALNCQWHPECFVCMECKKPFIDGVFMNYEGLPYCKLHYYTK-
>Ta_13161.D
CCHCEEPIAGRCII--VAKRKYHPEHFLCSFCQKQLSKGTFKERSDKPYCVPCYAKLF
>Ta_18460.A
CAICRRKFDSNEKAFTSSGKVYHEQCFICCQCLQPFPDGIFFEHEGRKYCDYDFR---
>Ta_18460.B
CGDCGEFISGRVIK--ALSRNWHPQCFRCEICKTSLADSGFVKSGNRALCRKCNA---
>Ta_18460.C
CKECNGIIEGSDFI-TINGQKAHIFHFDCYVCGKPLTSHG-FEKDGKTYCLRCYDK--
>Ta_18460.D
CAACKRPITDVHIV-AALGKSWHADHFACAKCEKPFHGRPHYEHNGLAYCETHYNQL-
>Ta_18460.E
CFYCNQAIKSDKMI-RAFRKHWCEDHFRCSSCGSQLTLKSFFELDLRPLCKKCY----
>Ta_58345.A
----------------AMNKPWHPEHFLCRECGKSLRGIEFIENDGFPYCVEDYYNLF
>Ta_58345.B
CAGCGEPIKENYIN--AIGKTWHAEHFVCCLCDKQLGNIPFHVDNGKPYCEFHYEEL-
>Ta_58345.C
CHKCDEAVKAGEQWIEALGHNWHKRCFRCVECQIELHGKSFYSREDHPYCSEH-----
>Ta_30944.A
CSGCGGKINDRYILQVAPDMQYHAACLKCASCQQLLDEKECFLRNGKPYCKSDFKM--
>Ta_30944.B
CTKCNRIFEPSEFIMRAKGNPYHIDCFRCHSCMRKLIPGDRYGVDTILYCKEHYLNK-
>Ta_28417.A
CRKCGRPCSGETLK--VANDFFHSKCFTCKVCGVALVNAGYFSQGEDYYCVYDYHR--
>Ta_28417.B
CNFCGGFIEGEAIK--CAGEAFHKRCF-------------------------------
>Ta_28417.C
CGGCKQEIRGGQALI-ALDQQWHTWCFTCNRCGKQLSGE-YLGRDGIPLCEDDYLKL-
>Ta_28417.D
CAGCGHYIVGKFLE--VGERNFHSECAHCVHCTETFREGQILIYKD------------
>Ta_30033.A
CAGCQLPICDKFLL-SVLDRKWHTKCVQCSQCKVQLSEK-CFSRDGKLYCRNDFYRT-
>Ta_30033.B
CSGCGIGIPPNELVRRARDDVYHIKCLKCAICGRQMSTGELYINQHQYICQADYQN--
>Ta_20649.A
CTGCNQLIQDKFLL-KVADDLWHEDCLRCYKCTQPLSKS-CYIKDHKLYCKEDYDKRF
>Ta_20649.B
CQGCNLGILPDEMVYRLHGSCYHINCLLCIVCSRQFKVGDYYISDEKPICKEDY----
>Ta_14836.A
CAGCGRSIMDQEYLIQKTDKKWHIQCLRCYDCNEPLDKDQCYVKQGNIFCRTDYFNRF
>Ta_14836.B
CPTCNSGISPKEHVMKAREYAYHCSCFICHTCNRLLKTGEFAMRGCKLYCKEHFQ---
>Ta_16471.A
CAGCGTEIRDKHLLL-SMDRHWHVNCLKCSCCGIRLDDVACYYKSGLILCQRDYIRRF
>Ta_16471.B
CAGCLQAISPDEMVLKLNQRAYHPNCFTCVVCTSRLTSGDFRLVNGHIVCEHH-----
>Ta_26089.A
-----------------ENLVWHPECFICCVCENGLVDLIYYYKDGEVYCGRHHAD--
>Ta_26089.B
CNACDEIIF-TEECIQAHGRTWHTDHFVCYECECRLGSRNYIMRDGQPYCCRCFES--
>Ta_26089.C
CESCGEMIELNDGHMAHNDMHWHASCFSCSECNQSLLGKTFLPKHGKLYCS-------
>Ta_58696.A
CFYCHEYLENQAVE--MNKNRYHLECF-------------------------------
>Ta_58696.B
CGGCQKEIEDYHGIF-ALEQQWHPSCFKCHHCGKLLNED-YAGRNRKPYCLDDFRQL-
>Ta_58696.C
CTGCQHYIDGEFLE--IGENNFHTACAVCIKCKKPFLEEIAVVINDKLWH--------
>Ta_9099.A
CKLCGKVAYFMERL-EADGKCYHKTCFRCTECKKTLSAGNFAGLRGVLYCKPHFKQL-
>Ta_55975.A
CDTCCQFILPQDQI-QSLGRYYHRNCFYCAQCRRQLQAGKHLQLKQQLFCNRCS----
>Ta_53655.A
CDYCCSKIIGTHNCLTIENHIMHRHCFRCFTCGRHLSRISYDEAEDRFYCQRC-----
>Ta_20314.A
CATCNKRFADRSNLRAHMQTHSSVKSFQCKNCGKSFALKSYLNKHASGCCKN------
>Mb_19246.A
---------------HAMGLYFHENHFQCIKCERELADLSFHSSKGMPFCDRCHAE--
>Mb_19246.B
CYTCSQPIMSSALM--ALGKNYHPSCFVCKSCKKEFGNDSFFPIGNEPFCEACHSD--
>Mb_19246.C
CKGCGKAVS--GVVISAVGGSWHEDCFVCGTCKNPFPNQEFFELDDVPYCKQHFHEK-
>Mb_19246.D
CNGCMGPIEGQYIN--ALDAKWHVEHFTCALCMAALANTRFRERNASAYCQPCYVKMF
>Mb_38749.A
CHSCPYLITDAFVE--LDGKRYHRDCIKCVDCGVSLADSKYSLEPRGIVCESCWA---
>Mb_38749.B
CAGCNQLILQAPYY-SLAERNYHAACVKCATCGVAFGENVPYVLNGELYCKTH-----
>Mb_22420.A
---------------DDERSYFHPACLLCSQCGELAVDLR------------------
>Mb_22420.B
CAACDETIHQGQHV-NELGRAWHFRHFSCYICDANLVVQEYVPREQKPLCITCYEQ--
>Mb_22420.C
CSHCKRAINDSGGRISVGDKHWHPACFQCTRCGCQLQGKPCAPKGDSIFCKKCYK---
>Mb_14597.A
CHVCGKTVYPMEFV-GASDKAFHKNCFRCTVCKTMLRTSDYATVNDQFYCKTHYEAA-
>Mb_31161.A
CAHCYKLLIGGKALL-CNDSYYHPKCFCCQHCHQPITTTRFLLTNGQPVCYDC-----
>Mb_31161.B
CVVCGLTVIENHVM--VNQTHYHRLCLRCSACDTPIQHQ-LFLRDDQVVCPRC-----
>Mb_3283.A
CAVCDKAVYAMEKL-EADGKIYHKNCFRCSVCNKAVSLGGFAALAGALYCKPHFKQL-
>Mb_30838.A
CQKCYRDVRQQDAVVDVDGKFWHSKCFVCKICHENVRQE-YYHVDDMILCPEHFEM--
>Mb_30838.B
CGKCYGQLSPGERIVTTGKTKYHANCLTCGICDTAFALH-------------------
>Mb_24292.A
CQVCSKPVYYMEKL-EADEKVYHKTCFKCSVCKKSLSAGTYAAMSGVLYCKPHFKQM-
>Mb_13898.A
CLVCTRPVYAMEKV-EADGMLFHKWCFRCAECNCKVNTGNYAALEGKIYCKAHFKQL-
>Mb_26577.A
CQVCERQVYMMEKI-QADGKTYHKTCFRCRECNRTLSTGTYAAVHGALYCKPHFKQKF
>Mb_31118.A
CPSCGKSVYFAEKH-TALGKDWHKMCLKCEKCKKILANGSFLEHGGKPYCQKCYEA--
>Mb_26008.A
CVLCDEAIFHTAVSAQGLG-LLHPACFRCAQCDDELDGKPYHVRSGEALCTTCFKN--
>Mb_26008.B
CDECNLPILDEEDFLYVKGHIRHRDCCRCSICSCLLTEGSAVECNGRLACLA------
>Mb_11965.A
CHVCGKTVYPMEFV-GAAGKAFHKMCFRCEVCKTTLKATNCCTDDSRFYCKTHYMA--
>Mb_16167.A
--ACDKSVYVVEKL-EADGDIYHKLCFKCTECKATLRLGSYASYQGKLFCKPHFKQL-
>Mb_34066.A
-------------------QLWHHGCFNCEICHIKLTMSTYRGYEGQPYCKTHYP---
>Dm_ap.A
CSGCGRQIQDRFYL-SAVEKRWHASCLQCYACRQPLERESCYSRDGNIYCKNDYYS--
>Dm_ap.B
CSRCLASISSNELVMRARNLVFHVNCFCCTVCHTPLTKGDYGIIDALIYCRTHYS---
>Dm_Awh.B
CSKCCRGISASDWVRRARELVFHLACFACDQCGRQLSTGEFALMDDRVLCKAHYLE--
>Dm_Awh.A
CAACGEPISDRFFL-EVGGCSWHAHCLRCCMCMCPLDRQQCFIRERQVYCKADYSKNF
>Dm_Bx.B
CAACSKVIPAFEMVMRARTNVYHLECFACQQCNHRFCVGDFYLCENKILCEYDYEE--
>Dm_Bx.A
CAGCGKHIQDRYLL-RALDMLWHEDCLKCGCCDCRLGEVGLYTKGNLMLCKRDYLRLF
>Dm_CG30178.C
CAGCEKPIDRRAVV--ALSTKWHAKCFKCHHCRKRISAREFWIENGQPICAAC-----
>Dm_CG30178.A
CCRCNEKIWPRAVC--SLGKTYHPHHFTCKECGLVVDPKLFFAVDDDVVCSECYLDKH
>Dm_CG30178.B
CSACRTPILERGVA--AAERKWHEKCFRCVSCSKSLVSASFFEVNGYLFCKAHFRE--
>Dm_CG31534.A
CSHCGDELGGAAMIIESLLLFYHINCFKCCVCHVQLGDGLVRVRNHKLHCQNCYSS--
>Dm_CG31624.C
CAKCEKPITDSAVL--AMNVKWHRNCFQCNKCENPITSQT-FTIDGKPVCPAC-----
>Dm_CG31624.B
CAGCKKPILEKTIC--AMGERWHEACFCCGACKKPLASQTFYERDGKPYCKQDYENL-
>Dm_CG31624.A
CHKCQEAITKRMIT--ALGKTWHPEHFLCHHCDEQILDATFNVQSGEPVCNKCFVER-
>Dm_CG31988.A
CHKCQEAITKRMIT--ALGKTWHPEHFLCHHCDEQILDATFNVQSGEPVCNKCFVER-
>Dm_CG31988.C
CAKCEKPITDSAVL--AMNVKWHRDCFRCNKCENPITSQT-FTIDGKPVCPAC-----
>Dm_CG31988.B
CAGCKKPILEKTIC--AMGESWHEDCFCCGACKKPLANQTFYERDGKPYCKKDYEDLF
>Dm_CG32105.A
CEGCGQKIHDRFLM-NVGDANWHEQCLACCYCGMQLHHT-CYVRNSKLYCKMDYDRL-
>Dm_CG32105.B
CSSCCHAILPQELVMRIPNFVFHLPCFVCYACRLPLQKGEFMLRDGQLFCYRH-----
>Dm_CG33521.A
CHQCKKPVYKMEEVIKTATTIFHKTCLRCKDCGKHLKFDSYNVHDGSLYCSMHF----
>Dm_CG34325.C
CGNCKAPITENAIV--ALDAKWHRECFKCKKCKTPITASSFVVEDNQPLCKAC-----
>Dm_CG34325.B
CHGCKRPIL--ERTIKAMGETWHEECFLCRPCMQQLAGSSFYEHDGLPYCRTDFEHM-
>Dm_CG34325.A
CHKCNEVIQLRIIT--ALGKTWHPEHFVCKDCQCPITEASFNINDGQPVCSACFVSN-
>Dm_CG4328.A
CAHCCQPICDRYIM-RVVENSFHEGCLKCTACSLHLVHS-CYAREGKLYCRVDYER--
>Dm_CG4328.B
CLGCGLKIAADELVMRCHENVFHLKCFACVVCGALLKKGEYVVKQGQLFCRFDYEKE-
>Dm_CG5708.B
--------------KQIINCVFHLRCFSCAKCGSSLRPGDYTMLGASLVCEQDWHK--
>Dm_CG5708.A
CGGCGDKISDRYLLY-ALDRYWHNGCLKCHCCGAMLAEVGCFTRRGLILCKKDYSSM-
>Dm_CG6522.A
CADCNQPIAMGEVAVKAKEIAWHPGCFKCITCRELLADLVYFFHQGQVFCGRD-----
>Dm_CG6522.B
CRACDELIFTKEYT-AAEEATFHIKHFCCYQCDEPLAGQQYIADEKMPLCLLCYDR--
>Dm_CG6522.C
CQRCKVAIGPADQGVAWGDVHWHASCFVCAQCSKPLIGGRFCVKENMPFCSP------
>Dm_esn.A
CKGCEEPLSGGDIVVFAQQLCWHPGCFVCSVCKELLVDLIYFQRDGNLYCGRHHAE--
>Dm_esn.B
CSACDEIIFSDECT-EAEGRTWHMKHFACQECEHQLGGQRYIMREGKPYCLACFDT--
>Dm_esn.C
CDYCGEVIGVDQGQMSHDGQHWHAQCFSCCTCRCSLLGRPFLPRRGTIYCS-------
>Dm_Hil.A
CLRCSETVYQVDRVGPLKDFTFHSGCFKCVHCGTKLTLKTYFNNQHEVYCSSH-----
>Dm_jub.A
CHTCGEKVKGAGQACQAMGNLYHTNCFICCSCGRALRGKAFYNVHGRVYCEEDYMN--
>Dm_jub.B
CAICGHLIM--EMILQAMGKSYHPGCFRCCVCNECLDGVPTVDVDHKIYCVNDYHRMF
>Dm_jub.C
CASCGKGITDETVRVVSMDKDFHVDCYICEECGMQLTDEPCYPLDGRLLCRGCHLQR-
>Dm_Lasp.A
CARCQKVVYPIEEL-KCLDKTWHKTCFKCTECGMTLNMKTYKGYNKMPYCEAHI----
>Dm_Lim1.A
CAGCNKPILDKFLL-NVLERAWHASCVRCCECLQPLTDK-CFSRESKLYCRNDFFRR-
>Dm_Lim1.B
CSGCGQGIAPSDLVRKPRDKVFHLNCFTCCICRKQLSTGELYVLDDKFICKDDYL---
>Dm_Lim3.B
CSACDMGIPPTQVVRRAQDNVYHLQCFLCAMCSRTLNTGDFYLMEDKLICKRDYEE--
>Dm_Lim3.A
CGGCHELILDRFIL-KVLERTWHAKCLQCSECHGQLNDK-CFARNGQLFCKEDFFKR-
>Dm_LIMK1.A
CAHCRGQLLEEPIV-MALGQQWHCDCFRCSVCEGHLHNW-YFEREGLLYCREDYYGR-
>Dm_LIMK1.B
CQQCMAVITGPVMV--AGEHKFHPECFCCTACGSFIGEGEYALVERKLYCGQCYGKR-
>Dm_Lmpt.A
CAHCDNEIAAGELVVAAESVMWHPKCFTCSTCNSLLVDLTYCVHDDKVYCERHYAE--
>Dm_Lmpt.B
CAGCDELIFSGEYT-KAMDKDWHSGHFCCWQCDESLTGQRYVIRDDHPYCIKCYEN--
>Dm_Lmpt.C
CEECNKIIGIDSKDLSYKDKHWHEACFLCFKCHLSLVDKQFGAKADKIYCGNCYDAQ-
>Dm_Lmpt.D
CDGCGEVFRAGTKKMEYKTRQWHENCFCCCVCKTAIGTKSFIPREQEIYCAGCYEEKF
>Dm_Lmpt.E
CIKCNKVITSGGVT--YKNEPWHRECFTCTHCNITLAGQRFTSRDEKPYCAECFGEL-
>Dm_Lmpt.F
CTACVKPITGGTRFISFEDRHWHHDCFVCASCKASLVGRG-FITDGDILCPDC-----
>Dm_MICALlike.A
CQKCNLPVFLAERVL-VGKRAYHRTCLKCARCSSLLTPGSFYETEVNIYCC-------
>Dm_Mical.A
CRFCKQTVYLMEKT-TVEGLVLHRNCLKCHHCHTNLRLGGAFDRDDRFYCTQHF----
>Dm_Mlp60A.B
CPRCGIYVYAAEQML-ARGKGYHRRCFKCVQCNKTLDSTLCDGPDKDIYCRGCYAQKF
>Dm_Mlp60A.A
CPACGKSVYAAEER-VAGGYKFHKTCFKCSMCNKALDSTNCTEHEKELFCKNCHGRK-
>Dm_Mlp60A.C
CPRCGGVVFAAEQVL-SKGRSWHRKCFKCRDCTKTLDSIICDGPDNEVYCKTCYGKK-
>Dm_Mlp60A.D
CPRCGGAVFAAELQL-SKGKMYHRKCFNCARCTRPLDSVLCDGPDDNIYCKLCYAKLF
>Dm_Mlp60A.E
CPRCGFMVFAAEQVK-SAKNVWHKLCFYCMECRKYLDSTNNDGPDGGIYCRSCYAK--
>Dm_Mlp84B.A
CPRCGKSVYAAEERL-AGGYVFHKNCFKCGMCNKSLDSTNCTEHERELYCKTCHGRKF
>Dm_Mlp84B.B
CPRCGGYVYAAEQML-ARGRSWHKECFKCGTCKKGLDSILCEAPDKNIYCKGCYAKKF
>Dm_Mlp84B.C
CPRCGGVVYAAEQKL-SKGREWHKKCFNCKDCHKTLDSINSDGPDRDVYCRTCYGKK-
>Dm_Mlp84B.D
CPRCGGAVFAAEQQL-SKGKVWHKKCYNCADCHRPLDSVLCDGPDGDIHCRACYGKL-
>Dm_Mlp84B.E
CPRCGFAVFAAEQMI-SKTRIWHKRCFYCSDCRKSLDSTNNDGPDGDIYCRACYGRNF
>Dm_Pax.A
CNACEKPIVGQVIT--ALGKTWHPEHFTCNHCSQELGTRNFFERDGFPYCEPDYHNLF
>Dm_Pax.B
CAYCNGAILDKCVT--ALDKTWHTEHFFCAQCGQQFGEEGFHERDGKPYCRNDYFEMF
>Dm_Pax.C
CNGCNRAIMENYIS--ALNSQWHPDCFVCRDCRQPFQGGSFFDHEGLPYCETHYHAK-
>Dm_Pax.D
CAGCSKPITGRCIT--AMFKKFHPEHFVCAFCLKQLNKGTFKEQKDKPYCHTCFD---
>Dm_Pax.C-d
CNGCNRAIMENYIS--ALNSQWHPDCFVCRDCKKAVRGKSFYAMEGKPVCPQC-----
>Dm_pk.A
CDGCDDLISAVFATRLGPNASWHPACFACSVCRELLVDLIYFHRDGRMYCGRHHAE--
>Dm_pk.B
CSACDEIILADECT-EAEGRAWHMNHFACHECDKQLGGQRYIMREGKPYCLHCFDA--
>Dm_pk.C
CDYCGEAIGVDQGQMSHDGQHWHAECFSCNTCRCSLLGRAFLPRRGAIYCS-------
>Dm_Rassf.A
CHKCGKPVYFAERK-QSIGYDWHPECLRCEECGKRLNPGQHAEHKSVPYCHVCYG---
>Dm_stck.A
CQKCHGLIDEEPL--RFRGEVYHGYHFSCTACGTELDSTALAANDMELYCLRCHD---
>Dm_stck.B
CGACRRPIEERVVT--ALGKHWHVEHFVCAKCEKPFLGHRHYEKRGLAYCETHYHQLF
>Dm_stck.C
CFVCNQVIGGDVFT--ALNKAWCVHHFACSVCDTKMTQKSFYEYDEKPVCKKCY----
>Dm_stck.D
CNKCGEFVIGRVIK--AMSASWHPQCFRCQLCAKELADCGFIKNQNRALCHECN----
>Dm_stck.E
CTRCADGFEPTEKIVNSNGELWHTQCFVCAQCFRPFQDGIFYEFEGRKYCERDFHV--
>Dm_tup.A
CDKCGNSFSKNDFVMRAKTKIFHIECFRCSACARQLLPGDFALRDAALYCKEDH----
>Dm_tup.B
CVGCGGQIHDQYILRVAPDLEWHAACLKCQECRQFLDESCCFVRDGKTYCKRDYVRLF
>Dm_unc-115.C
CAGCGELLKEGQAL-VALDRQWHVSCFRCKACQAVLNGE-YMGKDAVPYCEKCYQK--
>Dm_unc-115.D
CAYCSRFISGKVLQ-AGDNHHFHPTCARCTKCGDPFGDGEMYL---------------
>Dm_unc-115.A
CAKCTKKCS-GEVL-RVADNHFHKACFQCCQCKKSLATGGFFTKDNAYYCIPDYQRL-
>Dm_unc-115.B
CANCQQYVEGEVVS--TMGKTYHQKCFTCSKCKQPFKSGSVTNTGKEVLCEQC-----
>Dm_Tungus.A
CTECERLITG--VFVRIKDKNLHVECFKCATCGTSLKNQGYYNFNNKLYCDI------
>Dm_Tungus.A-e
CQLCGVGIVG--VFVRIKDKNLHVECFKCATCGTSLKNQGYYNFNNKLYCDI------
>Dm_Tungus.B-i
CCQCNKEITSGPFI-TALGRIWCPDHFICVNCRRPLQDIGFVEEKGDLYCEYCFEK--
>Dm_Tungus.B
CNSCNVQIRGPFIT--ALGRIWCPDHFICVNCRRPLQDIGFVEEKGDLYCEYCFEK--
>Dm_Tungus.C
CSKCAGKIKGDCLN--AIGKHFHPECFTCGQCGKIFGNRPFFLEDGNAYCEADWNE--
>Dm_Tungus.D
CFACGFPVEAGDRWVEALNHNYHSQCFNCTFCKQNLEGQSFYNKGGRPFCKNH-----
>Dm_Zyx102EF.A
CVKCNSRVLGESSGCTAMDQIYHIFCFTCTDCQINLQGKPFYALDGKPYCEYDYLQ--
>Dm_Zyx102EF.B
CSVCMEPIL--ERILRATGKPYHPQCFTCVVCGKSLDGL-LFTVDAQNYCITDFHKKF
>Dm_Zyx102EF.C
CCVCKQPIMEETIRVVALDRSFHLECYKCEDCGLLLSSEACYPLDDHVLCKSCNAK--
>Sr_08126T0.A
CAQCRQRIQGRAIQ--ALGLQFHEEHFQCMKCDKSLASEPFHAHHGLPFCSTCFHEE-
>Sr_08126T0.B
CAGCDKPITTACIH--AFSKNWHVECLKCDACHNPLGTE-YYNVENQTICSKCYEDQ-
>Sr_08126T0.C
CAKCKKTITDAAIS--ALDSYWHEACFTCWECNKPFPEGRYFPQDNKPYCSYHYHEM-
>Sr_08126T0.D
CARCMRPIIGSFVS--ALGEKWHPEHFQCSLCNKSLAKTRFRERNDQPYCDPCYVKLF
>Sr_10035T0.A
--------------------YHHDTCFVCEACDSPLADLFCFVTPEQLVCGRHYADL-
>Sr_10035T0.B
CHACDETIFDQDYAF-AEEHNWHREHFCCYRCDAHLIGKDYIALSGEPVCLDCFGDEF
>Sr_10035T0.C
CAACHQPIGEQKVTGKRRGKVWHRSCFVCAACHQELHGRVCVPRDGRLYCREDYD---
>Sr_03013T0.A
------------------RSYFHPMCVICSQCGELLVDLRCFV---------------
>Sr_03013T0.B
CAACDETIHQPKQVY-ELNTTWHFRHFACYICDANLTDASYVPRDGKPLCMDCYTQ--
>Sr_03013T0.C
CVACGRAIDGGKI--SIQDKHWHPKCFACKMCKTSLKGKPCVPKGTRVYCKKCYKK--
>Sr_07306T0.A
CACCHQDIKATVAQVKTGEEQFHFNCFVCKQCREPIVGPGFYA---------------
>Sr_07306T0.B
CAGCDELIFDPYFT-QAEHRNWHQEHFCCHLCDVHLGGSQYTKTDSEPVCIACYNT--
>Sr_07306T0.C
CHACSKPIHTDQMLLEIGDRSFHPACFHCVTCGDHLYSEEGVLLNDRLYCRKHA----
>Sr_05818T0.A
CTACSKPILTRYLE--FDGGKYHRGCFVCKGCGANLANAGFAPSDSGLVCQKCWAK--
>Sr_05818T0.B
CAGCGEMIVPVQYV-TVNGKEYHKDCIKCKECGLVFKNGVPYLVGDDVLCKEH-----
>Sr_04560T0.A
CYKCRQPLHMQVTMAVAPGERYHPWCFRCDQCDRVLAGLNAFVHDDGLLCERHFSDK-
>Sr_04560T0.B
CAACDESIYETQFV-QAEDQAWHVDHFCCFACDVPVHDKPYIPLDGQPHCSACFNKQF
>Sr_02877T0.A
CAVCTRPVYYMEKV-AADNKVYHKTCFKCSECKKTLSTGTYAALDGKVFCKPHFKQL-
>Sr_06072T0.A
CARCEKSVYPTEQL-KCLDKLWHTSCFNCEICHTKLTMKTYRGFDKKPYCKAHYPE--
>Sr_05830T0.A
CYICKKTVYPMEFV-GAADKAFHKNCFRCKECKTVLKPTEYCTVDDQFYCRTHYTQL-
>Sr_09982T0.A
CSVCDKPVYAMEKV-QADGVTVHKACFRCAECNCKVSPGSYASLEGVIYCKPHFKQL-
>Sr_09345T0.A
CYVCDKTVFVMERL-VADEKTYHKQCFRCSHCKKVLGLGNFAAYKGSLFCKPHFKQL-
>Sr_07101T0.A
CGVCNQAVYAMERL-EADKIVYHKKCFRCAECNKAVSLGSFAALHGKVYCKPHFKQL-
>Sr_00195T0.A
------------------------PCLKCTKCNRTLANGSFLEHEGKPYCEKCYQAL-
>Co_06505T0.A
CAACGKGIVGQVVT--ALGRTWHVEHFVCFQCRKPLGTTNFFEHESNPYCEKDFHELF
>Co_06505T0.B
CAYCNGPVLDRCIH--ALGKTWHPDHFFCSQCGKNFEGGGFMERDGKAYCEEDYFNMF
>Co_06505T0.C
CGGCDKAIMADCIS--ALGYQWHPNCFVCAECKKGFNGGSFFEHEGKPFCETHYHAQ-
>Co_06505T0.D
CSSCQKPITGRCVT--ALNKKYHPEHFVCSFCMKQLQKGTFKDENGKPYCHQCHVKLF
>Co_07046T0.A
CASCLKPITISETGVSALGKSWHVNHFVCAHCDVAFGTSPVNPQDNKPYCEKDYEDLF
>Co_07046T0.B
CQACEKPIS--DYVLQAMGKTWHMLHFVCDECQEPIGERLFVEKDGKAYCLDDFYKKF
>Co_07046T0.C
CAKCSELITGEYIE--ALGRRWHTQCYTCFSCNKSIN---------------------
>Co_07046T0.D
---------------NAMGFPWHPDCFCCQVCRKTFDDGCFFEHENRPYCELHFYD--
>Co_07046T0.E
CAKCQEPILDDQIV-RALDKSYHADHFCCMKCNKVIGDNEFIEHEAMPYCQGC-----
>Co_07046T1.A
CASCLKPITISETGVSALGKSWHVNHFVCAHCDVAFGTSPVNPQDNKPYCEKDYEDLF
>Co_07046T1.B
CQACEKPIS--DYVLQAMGKTWHMLHFVCDECQEPIGERLFVEKDGKAYCLDDFYKKF
>Co_07046T1.C
CAKCSELITGEYIE--ALGRRWHTQCYTCFSCNKSIN---------------------
>Co_07046T1.D
---------------NAMGFPWHPDCFCCQVCRKTFDDGCFFEHENRPYCELHFYD--
>Co_07046T1.E
CAKCQEPILDDQIV-RALDKSYHADHFCCMKCNKVIGDNEFIEHEAMPYCQGC-----
>Co_07939T0.A
CQKCHTDVDGDGLKL-ENGKMFHNHCLTCAECSKSLDGA-FYDRDGSYYCPADYVRKF
>Co_07939T0.B
CAKCKLLIDNEGIL--VSGQDFHASCFTCTHCSNVIKPGDIVYKNGAPLCSHC-----
>Co_07939T0.C
CSSCDLVITSDYLT--AFDRKFHSTCFRCAECGCALGTNKFVEFNGKPFCEAD-----
>Co_07939T0.D
CACCRRPIGQNEAI-KALDQHFHSSCFRCDVCKCELSGS-FYERNGKNYCERDYQSN-
>Co_07939T0.E
CSHCNLQINGVYLQL-EDNKSFHTGCIRCQTCQSPFSEGDIYLREQKPYCEAH-----
>Co_04083T0.A
CDQCHEPFAQLEQVMQSSGRNLHIHCHVCVECFRPFPNERFYAYDERNYCEEDYREL-
>Co_04083T0.B
CGHCGEFIVGKCIS--ALDAKWHPEHFTCSVCGTSLAGTAFVKKDGRPWCKPCS----
>Co_04083T0.C
CAKCRKPLDGEFIV--LQNQKMHPYHFSCHTCKATLSMS-CKEYEGKLYCHQDYERA-
>Co_04083T0.D
CAACRKPIEGRATT--ALGKQWHPEHFVCVKCEQPFSGATFFEYKGQAYCAKDYR---
>Co_04083T0.E
CFTCNNSVK-GEVV-NCMNKMWCMRHFFCYGCGLPMSRMDFIECDNRPMCRKCY----
>Co_00929T0.A
CTKCSLPCEKDVSS--VNGKIYHNACLVCSVCMDVLGSN-MMDHEGQLYCLDDYNTL-
>Co_00929T0.B
CGTCGEFLLGEFTS--VGETYYHLTCMKCAGCKKPIEHGDFGDCADGFVCDTC-----
>Co_00929T0.C
CPQCDRPTHDNDAFL-CEGEVYHKHCLRCASCDKTLTAQSYRPYNGNPYCEEHF----
>Co_00929T0.D
CAACNKRIDSSGIR--ALDKQWHVACFACAECKEVINGG-FIEHNGKLYCSNDYEKK-
>Co_00929T0.E
CFACSQALVGSFME--VDGQKFHPNCIVCVACHKGFGSGQ------------------
>Co_00929T0.F
-------------------SPYHMDCLTCVQCRKPFAVGAMYSVNGQLLCGNCS----
>Co_06515T0.A
CAQCQQPVLGGGIV--ALDKIHHPKCFQCAKCSKVLNSG-FYDKDGKAYCENDY----
>Co_06515T0.B
CASCKQFISETAIV--AMDKRYHPKCFVCTHCRKPLRDF--HMHGTDFYCQEHY----
>Co_06515T0.C
CTTCNKVIAADKHV-EFLGRRYHEHCLKCVSCSMGFFGGAVHILENKPYCERDYQRK-
>Co_06515T0.D
CGGCGLEVGGNCIL--AFDKKWHPSCFKCSTCARSIDDSEFVS---------------
>Co_06515T0.E
CSTCARSIDDSEFV-SIGDRNYHQTCFRCKGCTKSLAGLAFRMRNNEPMCTNCSS---
>Co_08582T0.A
CGGCGKDITMAERALSAAGRKWHHDHFVCAHCQKPLGKTPFFELNGKVYCSEDYESL-
>Co_08582T0.B
CHVCQKPQAGNYVS--ALGKIWCPEHLTCGVCKQVLSS--FVEHNGQPLCQKHYEE--
>Co_08582T0.C
CKLCTLPISSGALT--TGQAYYHRQCLVCKVCSTALDSQPHFVVDGAILCQEHYAKR-
>Co_08582T0.D
CHGCQKPLVDTYVD--AMEKRWHPTCLVCTTCRLPFEGG-YYPHAGMPYCKKDFFRL-
>Co_04110T0.A
CATCRNPVTSTQPALEALGRTWHHDHFVCHACKLPITGN-FFHHNDMPYCHRDYLN--
>Co_04110T0.B
CALCNLPVVERGLH--AMNKDWHAACFACAKCGSPLKEY--MLVNGKPYCQE------
>Co_04110T0.C
CRGCQALITDEFLV--ALGAHWHKPCFCCKTCGSQLQDGGFFVHEGHPYCILDYQ---
>Co_04110T0.D
CVTCSKPIVGEVLT--FNSSYYHKTCFTCERCPEVLGGQ-FYNFNNKRFCVAH-----
>Co_04622T0.A
---------------------------DCEGCGQKLRGNGFPGRDDKPYCESCYGHR-
>Co_04622T0.B
CEKCHKPVLGKQYVREGPKKIWHRECYDCSSCGETI----------------------
>Co_04622T0.C
CSSCGETIMGQGVD--VDGQKWHPQCFSCYECRINLASEGFFPVDGYIMCKDC-----
>Co_04622T0.D
CGKCHEVMYGNGVK-APSGAIFHDDCFLCSGCGKDFPDRRFMEKDGKIWHSDCFKK--
>Co_04622T0.E
CGICHQPISGSMLE--YHGSKIHSACFKCSDCNKSLAGQAFAEVNNKPCCSGCAT---
>Co_04622T0.F
CGRCKKPVYVAERVLGPSGAHWHKACLTCHDCATPIAQSTLTEVRGEAYCNLCAVK--
>Co_05072T0.A
CTLCKQNIINKGTYVEASGLRWHKPCFVCSDCKADLTQDGYYELNKKLYCKTHYVER-
>Co_05072T0.B
CATCNQPISDQILT--ALGGQYHPECFKCVECQSGLHGKTYFGEAFKSYCEPCYHKKF
>Co_05072T0.C
CAACSKDIIENSFCVRAFDNRYHSECYKCVVCSVPFSNDEAIQHKGQLYCKTHYQ---
>Co_00751T0.A
CAHCNEVITDPTTSTLALGKTWHQDHFCCQACKTPLSGCTYHEKDGNAYCNDDYQRLF
>Co_00751T0.B
CEACRQPINDGEFVTDNSNMRWHKHHFECEHCKENLLSSKIYERLGKIYCEKDFKAQ-
>Co_00751T0.C
CGLCGQLIEGKYMV--ALEHHWHENCFVCNGCRAPFPDGRFYNHNNAPYCELHFH---
>Co_00751T0.D
CNECQKPVLGRHIT-SATGKV-HPECLICTICRRQLSLSEVVSG-GRFLCGNC--*--
>Co_02521T0.A
CGKCTQQILPTDLSLTALDKTWHAHHFTCAECDKQLVAN-YFPKDGRAYCPEDYNRL-
>Co_02521T0.B
CHGCNKLVEGSIVS--AGSFQWHPECFVCAQCSSPLSVF--RTVNGKFLCP-------
>Co_02521T0.C
CDGCGKSLVGGCLE--VLSKKLHLECFKCKVCQQSLQGQKFFDQGGFPVCDRDF----
>Co_02521T0.D
CYKCKDALDDDAVM--ALNQKFHKRCFVCANCDLQLSTIRFFVVKDQPYCQQHSQQA-
>Co_03826T0.A
CHDCNGAIGTGTEWISAIGRVYHKEHFVCHQCKQPFGSGRFLDKEGRLYCEHDYEAL-
>Co_03826T0.B
CAGCHVAIASGENAINALGRSWHADHFRCTHCSEKLESK-FVVLDNLPYHKHC-----
>Co_03826T0.C
CSGCGKPIDGTYTN--ADGQKWHNECLKCRHCSTPATATDMFIQNGKPICGKC----*
>Co_00254T0.A
CGGCGVAVDGGETWLLACGRKWHYDHFGCRKCKMPFELTPYIEHKGHPYCEKDYYEMF
>Co_00254T0.B
CFKCRLPIVGEMVF--AIDNQWHQECFNCEVCKKNLKDQDFLSRNGFPYCEADYAAKF
>Co_00254T0.C
CHACKKQILDEVVS--ALGSRWHVACFVCQDCKTPLADQTFYAHEKSPRCQSCTLK--
>Co_06928T0.A
--------------------------FDCDVCHKPLTEA-FYLKDGKRYCPSDYR---
>Co_06928T0.B
CGKCNLFIEGNCVG--VGGKSFHHACLSCANCNNGIAPGDLVVKYDKMYCSPC-----
>Co_06928T0.C
CTICHDPVFGEGIK--AMDRLYHPTCFCCTECKRELTNE-YCSKNDKPYCEKDYKA--
>Co_06928T0.D
CAKCTEVIPSGQAF-QIADDYFHISCLQCNICKEGIQPEQIFLRNNN-----------
>Co_06928T0.E
---CKEGIQPEQAIFLRNNNPCHCDCMCCSKCKTLFGPGDIYTSDNAMFCSKC--*--
>Co_03477T0.A
CTKCNKAIDGDALD--FQGKLYHPTCLVCAVCNTRLAGT-IYAKDDKLFCQSDYFKT-
>Co_03477T0.B
CAKCHQYITSGGML-EAAGEHYHSPCFSCEKCGVTFKDGDFVVENGRPVCQAC-----
>Co_03477T0.C
CAICNGLITSGTYN-VFFEHKFHTYCHKCNVCGTDFNDSPVIFHDNLLWCRADFQRAF
>Co_02875T0.A
CPRCTKAVYMAEEIL-ACGHKWHKACFLCKVCNKRLDSTTATDKDGQVYCKSCYGKEF
>Co_02875T0.B
CPRCGKAVYLAEKII-GAGSSWHKSCFMCANCRKGLDSTTVADNSGQIYCKACHGK--
>Co_05847T0.A
CAMCKLVIKDSRVL-QAMNKEWHGACFKCIDCSTPLQDF-YYERDGMPYCQTHFLERF
>Co_05847T0.B
CTACTLFITGPIM--AAHDALFHSECFKCFRCSKLLGVGEALSTNKDLYCSACYQRA-
>Co_04084T0.A
CPVCSKPAGDITDK-TVGAQHWHLYCFNCAMCGSYLDGK-FFRDESTLLCPTCHT---
>Co_04084T0.B
CPRCSKTVYQAEKI-RALDANWHKRCLSCEGCHKALAAGSFQARDNKPYCKTCFGT--
>Co_03950T0.A
CAKCTKPFTAGSKLLQYQGRLYHQDCFLCGKCARPITSPEFLILNNACLCNAC-----
>Co_03950T0.B
CRTCSRTIVKDHVS--AFGENYHRDCFRCVECNQPITNLSFYRRQRGACCPNCIQ---
>Co_05568T0.A
CARCTKPVYPVEKL-NALDQAWHKMCFNCEVCKITLNMKTYRGLNKKPYCQTHYP---
>Co_07267T0.A
CEICDKTVYPMEQI-SADGHIYHKTCFRCQECKKILSLGAYSAVAGQVFCKPHFTQ--
>Co_04145T0.A
CAACGKEVYFAEKK-TSLGKEWHGPCLKCVECKKTLTCGAHSEHDGKPYCTTCHMKL-
>Co_07516T0.A
CPACSGPVASGQKE--AMGKTWHPKCFVCKKCGKQLANE-YKVVSNKAYCNVC-----
>Co_04350T0.A
CGSCGKIIQGEFVK--LGKKAFHETCVKCAKCTKQLTMSEAFVKKDKAFCEEC-----
>Co_00633T0.A
CVVCGNAVYMMERL-VMYNETYHQSCFRCCVCSKVMSQVSYGKRDGSLYCDSH-----
>Co_03021T0.A
CIKCGKNLSGQVVE--FSGSNYHLSCFGCAGCGRMLTNT-ALNIDGKPHCDGC-----
>Co_08158T0.A
CARCEKTVYQLEAITVGNVEVFHKSCFKCSQCTWPLNVSNYKYTNDKVWCGPH-----
>Co_07975T0.A
CVSCNEPIK-AGLV-KAGDLPLHFKCVPCVECQTALTSVTRVSKDREYFCATHF----
>Hs_ABLIM1-b.A
CHKCGEPCK-GEVL-RVQTKHFHIKCFTCKVCGCDLAQGGFFIKNGEYLCTLDYQRM-
>Hs_ABLIM1-b.B
CHGCGEFVEGEVVT--ALGKTYHPNCFACTICKRPFPPGDRVTFNGDCLCQLC-----
>Hs_ABLIM1-b.C
CAGCGRDIKNGQALL-ALDKQWHLGCFKCKSCGKVLTGE-YISKDGAPYCEKDYQG--
>Hs_ABLIM1-b.D
CEACHQFITGKVLE--AGDKHYHPSCARCSRCNQMFTEGEMYLQ--------------
>Hs_ABLIM2.A
CNTCGNVCK-GEVL-RVQDKYFHIKCFVCKACGCDLAEGGFFVRQGEYICTLDYQRL-
>Hs_ABLIM2.B
CFSCDQFIEGEVVS--ALGKTYHPDCFVCAVCRLPFPPGDRVTFNGECMCQKCS----
>Hs_ABLIM2.C
CGGCGTEIKNGQAL-VALDKHWHLGCFKCKSCGKLLNAE-YISKDGLPYCEADYHAKF
>Hs_ABLIM2.D
CDSCEKYITGRVLE--AGEKHYHPSCALCVRCGQMFAEGEMYLQGS------------
>Hs_ABLIM3.A
CYRCGDTCK-GEVV-RVHNNHFHIRCFTCQVCGCGLAQSGFFFKNQEYICTQDYQQL-
>Hs_ABLIM3.B
CDSCRDFITGEVIS--ALGRTYHPKCFVCSLCRKPFPIGDVTFSGKECVCQTCSQ---
>Hs_ABLIM3.C
CAGCKEEIKHGQSLL-ALDKQWHVSCFKCQTCSVILTGE-YISKDGVPYCESDYHAQF
>Hs_ABLIM3.D
CETCDRYISGRVLE--AGGKHYHPTCARCVRCHQMFTEGEMYLTGSHPICKQ------
>Hs_CRIP1.A
CPKCNKEVYFAERV-TSLGKDWHRPCLKCEKCGKTLTSGGHAEHEGKPYCNHCYAAM-
>Hs_CSRP1-1.A
CGVCQKTVYFAEEV-QCEGNSFHKSCFLCMVCKKNLDSTTVAVHGEEIYCKSCYGKK-
>Hs_CSRP1-1.B
CPRCSQAVYAAEKVI-GAGKSWHKACFRCAKCGKGLESTTLADKDGEIYCKGCYAKNF
>Hs_CRIP2.A
CPKCDKTVYFAEKV-SSLGKDWHKFCLKCERCSKTLTPGGHAEHDGKPFCHKCYATL-
>Hs_CRIP2.B
CPRCSKKVYFAEKV-TSLGKDWHRPCLRCERCGKTLTPGGHAEHDGQPYCHKCYG---
>Hs_CSRP2.A
CGACGRTVYHAEEV-QCDGRSFHRCCFLCMVCRKNLDSTTVAIHDEEIYCKSCYGKK-
>Hs_CSRP2.B
CSRCGDSVYAAEKII-GAGKPWHKNCFRCAKCGKSLESTTLTEKEGEIYCKGCYAKNF
>Hs_CRIP3.A
CPRCQQPVFFAEKV-SSLGKNWHRFCLKCERCHSILSPGGHAEHNGRPYCHKCYGA--
>Hs_CRIP3.B
CPGCGEPVYFAEKVM-SLGRNWHRPCLRCQRCHKTLTAGSHAEHDGVPYCHVCY----
>Hs_CSRP3.2.A
CGACEKTVYHAEEI-QCNGRSFHKTCFHCMACRKALDSTTVAAHESEIYCKVCYGRR-
>Hs_CSRP3.2.B
CPRCGKSVYAAEKVM-GGGKPWHKTCFRCAICGKSLESTNVTDKDGELYCKVCYAKNF
>Hs_FBLIM1-c.A
CAFCHKTVSPRELAVEAMKRQYHAQCFTCRTCRRQLAGQSFYQKDGRPLCEPCYQD--
>Hs_FBLIM1-c.B
CGKCGEVVR-DHII-RALGQAFHPSCFTCVTCARCIGDESFALGSQEVYCLDDFYRKF
>Hs_FBLIM1-c.C
CSICENPIIKDAFKIECMGRNFHENCYRCEDCRILLSVEPCYPLNNHLFCKPCHVKR-
>Hs_FHL1-2.B
CVECRKPIGADSKEVHYKNRFWHDTCFRCAKCLHPLANETFVAKDNKILCNKCTT---
>Hs_FHL1-2.C
CKGCFKAIVAGDQNVEYKGTVWHKDCFTCSNCKQVIGTGSFFPKGEDFYCVTCHETKF
>Hs_FHL1-2.D
CVKCNKAITSGGIT--YQDQPWHADCFVCVTCSKKLAGQRFTAVEDQYYCVDCYK---
>Hs_FHL1-2.E
CAGCKNPITKGSSVVAYEGQSWHDYCFHCKKCSVNLANKRFVFHQEQVYCPDC-----
>Hs_FHL2.A
-------------------------RFDCHHCNESLFGKKYILREESPYCVVCFETL-
>Hs_FHL2.B
CEECGKPIGCDCKDLSYKDRHWHEACFHCSQCRNSLVDKPFAAKEDQLLCTDCYSNE-
>Hs_FHL2.C
CQECKKTIMPGTRKMEYKGSSWHETCFICHRCQQPIGTKSFIPKDNQNFCVPCYEKQH
>Hs_FHL2.D
CVQCKKPITTGGVT--YREQPWHKECFVCTACRKQLSGQRFTARDDFAYCLNCFCDL-
>Hs_FHL2.E
CAGCTNPISGTKYI-SFEERQWHNDCFNCKKCSLSLVGRGFLTERDDILCPDC-----
>Hs_FHL3.A
------------------------ESFDCAKCNESLYGRKYIQTDSGPYCVPCYDN--
>Hs_FHL3.B
CAECQQLIGHDSRELFYEDRHFHEGCFRCCRCQRSLADEPFTCQDSELLCNDCYCSAF
>Hs_FHL3.C
CSACGETVMPGSRKLEYGGQTWHEHCFLCSGCEQPLGSRSFVPDKGAHYCVPCYENKF
>Hs_FHL3.D
CARCSKTLTQGGVT--YRDQPWHRECLVCTGCQTPLAGQQFTSRDEDPYCVACFGEL-
>Hs_FHL3.E
CSSCKRPIVGGKYV-SFEDRHWHHNCFSCARCSTSLVGQG-FVPDGQVLCQGCS----
>Hs_FHL5.A
------------------------AHFYCQYCTASLLGKKYVLKDDSPYCVTCYDR--
>Hs_FHL5.B
CEECKKPIESDSKDLCYKDRHWHEGCFKCTKCNHSLVEKPFAAKDERLLCTECYSN--
>Hs_FHL5.C
CFHCKRTIMPGSRKMEFKGNYWHETCFVCENCRQPIGTKPLISKESGNYCVPCFEKEF
>Hs_FHL5.D
CNFCKKVITSGGIT--FCDQLWHKECFLCSGCRKDLCEEQFMSRDDYPFCMDCYNH--
>Hs_FHL5.E
CVACSKPISAKFIC--FQDSQWHSECFNCGKCSVSLVGKGFLTQNKEIFCQKC-----
>Hs_ISL1.A
CVGCGNQIHDQYILRVSPDLEWHAACLKCAECNQYLDESCCFVRDGKTYCKRDYIRL-
>Hs_ISL1.B
CAKCSIGFSKNDFVMRARSKVYHIECFRCVACSRQLIPGDFALREDGLFCRADH----
>Hs_ISL2.A
CVGCGSQIHDQFILRVSPDLEWHAACLKCAECSQYLDETCCFVRDGKTYCKRDYVRLF
>Hs_ISL2.B
CAKCQVGFSSSDLVMRARDSVYHIECFRCSVCSRQLLPGDFSLREHELLCRADH----
>Hs_JUB-1.A
CIKCNKGIYGQSNACQALDSLYHTQCFVCCSCGRTLRCKAFYSVNGSVYCEEDYL---
>Hs_JUB-1.B
CCVCGHLIL--EKILQAMGKSYHPGCFRCIVCNKCLDGIPTVDFSNQVYCVTDYHKN-
>Hs_JUB-1.C
CAACGQPILDIVRVI-SMDRDYHFECYHCEDCRMQLSDEECFPLDGHLLCHGCHMQR-
>Hs_LASP1.A
CARCGKIVYPTEKV-NCLDKFWHKACFHCETCKMTLNMKNYKGYEKKPYCNAHYPK--
>Hs_LDB3-2.A
CGHCNNVIRGPFLV--AMGRSWHPEEFTCAYCKTSLADVCFVEEQNNVYCERCYEQ--
>Hs_LDB3-2.B
CAKCNTKIMGEVM--HALRQTWHTTCFVCAACKKPFGNSLFHMEDGEPYCEKDYINL-
>Hs_LDB3-2.C
CHGCDFPVEAGDKFIEALGHTWHDTCFICAVCHVNLEGQPFYSKKDRPLCKKH-----
>Hs_LHX1.A
CAGCKRPILDRFLL-NVLDRAWHVKCVQCCECKCNLTEK-CFSREGKLYCKNDFFRCF
>Hs_LHX1.B
CAGCAQGISPSDLVRRARSKVFHLNCFTCMMCNKQLSTGELYIIDEKFVCKEDYLS--
>Hs_LHX2.A
CAGCGGKISDRYYLL-AVDKQWHMRCLKCCECKLNLESELCFSKDGSIYCKEDYYRRF
>Hs_LHX2.B
CARCHLGISASEMVMRARDLVYHLNCFTCTTCNKMLTTGDFGMKDSLVYCRLHFE---
>Hs_LHX3-a.A
CAGCDQHILDRFIL-KALDRHWHSKCLKCSDCHTPLAER-CFSRGESVYCKDDFFKRF
>Hs_LHX3-a.B
CAACQLGIPPTQVVRRAQDFVYHLHCFACVVCKRQLATGDFYLMEDRLVCKADYET--
>Hs_LHX4.A
CAGCNQHILDKFIL-KVLDRHWHSSCLKCADCQMQLADR-CFSRAGSVYCKEDFFKRF
>Hs_LHX4.B
CTACQQGIPPTQVVRKAQDFVYHLHCFACIICNRQLATGDFYLMEDRLVCKEDYET--
>Hs_LHX5.A
CAGCERPILDRFLL-NVLDRAWHIKCVQCCECKTNLSEK-CFSREGKLYCKNDFFRRF
>Hs_LHX5.B
CAGCAQGISPSDLVRKARSKVFHLNCFTCMVCNKQLSTGELYVIDEKFVCKDDYLS--
>Hs_LHX6-1.A
CSSCGLEILDRYLL-KVNNLIWHVRCLECSVCRTSLRQQNCYIKNKEIFCKMDYFSRF
>Hs_LHX6-1.B
CARCGRQIYASDWVRRARGNAYHLACFACFSCKRQLSTGEFGLVEEKVLCRIHY----
>Hs_LHX8.A
CNSCGLEIVDKYLL-KVNDLCWHVRCLSCSVCRTSLGRHTCYIKDKDIFCKLDYFRR-
>Hs_LHX8.B
CSRCGRHIHSTDWVRRAKGNVYHLACFACFSCKRQLSTGEFALVEEKVLCRVHY----
>Hs_LHX9-2.A
CAGCGGKISDRYYLL-AVDKQWHLRCLKCCECKLALESELCFAKDGSIYCKEDYYRRF
>Hs_LHX9-2.B
CARCHLGISASEMVMRARDSVYHLSCFTCSTCNKTLTTGDFGMKDSLVYCRAHFE---
>Hs_LIMA1-c.A
CVECQKTVYPMERLL-ANQQVFHISCFRCSYCNNKLSLGTYASLHGRIYCKPHFNQL-
>Hs_LIMCH1-b.A
CSSCGLPLGGAAMIIETLNLYFHIQCFRCGICKGQLGDAVVRIRNGLLNCNDCYMRS-
>Hs_LIMD1.A
CVKCSKGVFGAGQACQAMGNLYHDTCFTCAACSRKLRGKAFYFVNGKVFCEEDFL---
>Hs_LIMD1.B
CFLCGHLIM--DMILQALGKSYHPGCFRCVICNECLDGVPTVDSENKIYCVRDYHK--
>Hs_LIMD1.C
CAACGLPILDETIRVVSMDRDYHVECYHCEDCGLELNDEDCYPLEDHLFCHSCHVKR-
>Hs_LIMD2.A
CAACQKTVYPMERLV-ADKLIFHNSCFCCKHCHTKLSLGSYAALHGEFYCKPHFQQLF
>Hs_LIMK1.A
CASCGQRIYDGQYL-QALNADWHADCFRCCDCSASLSHQ-YYEKDGQLFCKKDYWAR-
>Hs_LIMK1.B
CHGCSEQIT-KGLVMVAGELKYHPECFICLTCGTFIGDGDYTLVEHKLYCGHCYYQ--
>Hs_LIMK2-2a.A
CPGCGDHIAPSQIWYRTVNETWHGSCFRCSECQDSLTNW-YYEKDGKLYCPKDYWGK-
>Hs_LIMK2-2a.B
CHGCSLLMTGPFMV--AGEFKYHPECFACMSCKVIIEDGDYALVQHTLYCGKCHN---
>Hs_LIMS1-b.A
CERCKGGFAPAEKIVNSNGELYHEQCFVCAQCFQQFPEGLFYEFEGRKYCEHDFQML-
>Hs_LIMS1-b.B
CHQCGEFIIGRVIK--AMNNSWHPECFRCDLCQEVLADIGFVKNAGRHLCRPCHNRE-
>Hs_LIMS1-b.C
CQKCHAIIDEQPLI--FKNDPYHPDHFNCANCGKELTAD-ARELKGELYCLPCHD---
>Hs_LIMS1-b.D
CGACRRPIEGRVVN--AMGKQWHVEHFVCAKCEKPFLGHRHYERKGLAYCETHYNQL-
>Hs_LIMS1-b.E
CFHCNRVIEGDVVS--ALNKAWCVNCFACSTCNTKLTLKNFVEFDMKPVCKKCYEK--
>Hs_LIMS2-1.A
CQRCQARFSPAERIVNSNGELYHEHCFVCAQCFRPFPEGLFYEFEGRKYCEHDFQML-
>Hs_LIMS2-1.B
CGSCGEFIIGRVIK--AMNNNWHPGCFRCELCDVELADLGFVKNAGRHLCRPCHNRE-
>Hs_LIMS2-1.C
CQRCHLVIDEQPLM--FRSDAYHPDHFNCTHCGKELTAE-ARELKGELYCLPCHD---
>Hs_LIMS2-1.D
CGACRRPIEGRVVN--ALGKQWHVEHFVCAKCEKPFLGHRHYEKKGLAYCETHYNQL-
>Hs_LIMS2-1.E
CYNCSRVIEGDVVS--ALNKAWCVSCFSCSTCNSKLTLKNFVEFDMKPVCKRGYEK--
>Hs_LIMS2-2.E
CYNCSHVIEGDVVS--ALNKAWCVSCFSCSTCNSKLTLKNFVEFDMKPVCKRCYEK--
>Hs_LIMS3.A-c
CERCKGGFAPAETIVNSNGELYHEQCFVCAQCFQQFPEGLFYE---------------
>Hs_LMCD1.A
---------------AGYNKQWHPTCFVCAKCSEPLVDLIYFWKDGAPWCGRHYCE--
>Hs_LMCD1.B
CSGCDEIIFAEDYQ-RVEDLAWHRKHFVCEGCEQLLSGRAYIVTKGQLLCPTCS----
>Hs_LMO1.A
CAGCNRKIKDRYLL-KALDKYWHEDCLKCACCDCRLGEVGLYTKANLILCRRDYLRLF
>Hs_LMO1.B
CAACSKLIPAFEMVMRARDNVYHLDCFACQLCNQRFCVGDFFLKNNMILCQMDYE---
>Hs_LMO2-2.A
CGGCQQNIGDRYFL-KAIDQYWHEDCLSCDLCGCRLGEVGLYYKLGRKLCRRDYLRLF
>Hs_LMO2-2.B
CASCDKRIRAYEMTMRVKDKVYHLECFKCAACQKHFCVGDYLLINSDIVCEQDIYE--
>Hs_LMO3.A
CAGCNRKIKDRYLL-KALDKYWHEDCLKCACCDCRLGEVGLYTKANLILCRRDYLRLF
>Hs_LMO3.B
CAACSKLIPAFEMVMRAKDNVYHLDCFACQLCNQRFCVGDFFLKNNMILCQTDYE---
>Hs_LMO4.A
CAGCGGKIADRFLLY-AMDSYWHSRCLKCSCCQAQLGDIGCYTKSGMILCRNDYIRLF
>Hs_LMO4.B
CSACGQSIPASELVMRAQGNVYHLKCFTCSTCRNRLVPGDFHYINGSLFCEHD-----
>Hs_LMO7-1.A
CSYCNNILGGAAMIIESLGLCYHLHCFKCVACECDLGGSSVRIRNHQLYCNDCYLR--
>Hs_LMX1A.A
CEGCQRVILDRFLL-RLNDSFWHEQCVQCASCKEPLETT-CFYRDKKLYCKYDYEKLF
>Hs_LMX1A.B
CGGCFEAIAPNEFVMRAQKSVYHLSCFCCCVCERQLQKGDFVLKEGQLLCKGDYEKE-
>Hs_LMX1B.A
CEGCQRPISDRFLM-RVNESSWHEECLQCAACQQALTTS-CYFRDRKLYCKQDYQQLF
>Hs_LMX1B.B
CSGCMEKIAPTEFVMRALECVYHLGCFCCCVCERQLRKGDFVLKEGQLLCKGDYEKE-
>Hs_LIMS3.A
CERCKGGFAPAETIVNSNGELYHEQCFVCAQCFQQFPEGLFYEFEGRKYCEHDFQML-
>Hs_LIMS3.B
CHQCGEFIIGRVIK--AMNNSWHPECFRCDLCQEVLADIGFVKNAGRHLCRPCHNRE-
>Hs_LIMS3.C
CQKCHAIIDEQPLI--FKNDPYHPDHFNCANCGQE-----------------------
>Hs_LIMS3.B-b
------------RVIKAMNNSWHPECFRCDLCQEVLADIGFVKNAGRHLCRPCHNRE-
>Hs_LIMS3.C-b
CQKCHAIIDEQPLI--FKNDPYHPDHFNCANCG-------------------------
>Hs_LPP-a.A
CARCGENVVGEGTGCTAMDQVFHVDCFTCIICNNKLRGQPFYAVEKKAYCEPCYIN--
>Hs_LPP-a.B
CNVCSKPIM--ERILRATGKAYHPHCFTCVMCHRSLDGIPFTVDAGLIHCIEDFHKKF
>Hs_LPP-a.C
CSVCKEPIMEETVRIVALDRDFHVHCYRCEDCGGLLSEGDCYPLDGHILCKTC-----
>Hs_LPXN-2.A
CASCQKPIAGKVIH--ALGQSWHPEHFVCTHCKEEIGSSPFFERSGLAYCPNDYHQLF
>Hs_LPXN-2.B
CAYCAAPILDKVLT--AMNQTWHPEHFFCSHCGEVFGAEGFHEKDKKPYCRKDFLAMF
>Hs_LPXN-2.C
CGGCNRPVLENYLS--AMDTVWHPECFVCGDCFTSFSTGSFFELDGRPFCELHYHHR-
>Hs_LPXN-2.D
CHGCGQPITGRCIS--AMGYKFHPEHFVCAFCLTQLSKGIFREQNDKTYCQPCFNKLF
>Hs_MICAL1-1.A
CALCGEHLYVLERLC-VNGHFFHRSCFRCHTCEATLWPGGYEQHPGHFYCLQH-----
>Hs_MICAL2.A
CYFCKKRVYVMERL-SAEGHFFHRECFRCSICATTLRLAATFDCDEKFYCKPHFIH--
>Hs_MICAL3-1.A
CYFCQKRVYVMERL-SAEGKFFHRSCFKCEYCATTLRLSAYDIEDGKFYCKPHYC---
>Hs_MICALL1.A
CAACQQHVHLVQRYL-ADGRLYHRHCFRCRRCSSTLLPGANGPEEGTFVCAEH-----
>Hs_MICALL2-1.A
CGVCGKHVHLVQRHL-ADGRLYHRSCFRCKQCSCTLHSGAYKATGETFVCTSH-----
>Hs_NEBL-2.A
CARCGKVVYPTEKV-NCLDKYWHKGCFHCEVCKMALNMNNYKGYEKKPYCNAHYPK--
>Hs_NRAP-C.A
CSRCGYGVYPAEKI-SCIDQIWHKACFHCEVCKMMLSVNNFVSHQKKPYCHAH-----
>Hs_PDLIM1.A
CDKCGTGIVGVFVK--LRDRHRHPECYVCTDCGTNLKQKGHFFVEDQIYCEKH-----
>Hs_PDLIM2-2.A
CEKCSTSIANQAVR-IQEGRYRHPGCYTCADCGLNLKMRGHFWVGDELYCEKH-----
>Hs_PDLIM3-b.A
CDKCGSGIVGAVV--KARDKYRHPECFVCADCNLNLKQKGYFFIEGELYCETH-----
>Hs_PDLIM4-1.A
CTRCGHGIVGTIV--KARDKLYHPECFMCSDCGLNLKQRGYFFLDERLYCESH-----
>Hs_PDLIM5-b.A
CAHCNQVIRGPFLV--ALGKSWHPEEFNCAHCKNTMAYIGFVEEKGALYCELCYEK--
>Hs_PDLIM5-b.B
CGRCQRKILGEVIS--ALKQTWHVSCFVCVACGKPIRNNVFHLEDGEPYCETDYYAL-
>Hs_PDLIM5-b.C
CHGCEFPIEAGDMFLEALGYTWHDTCFVCSVCCESLEGQTFFSKKDKPLCKKH-----
>Hs_PDLIM7-2.A
CHQCHKVIRGRYLV--ALGHAYHPEEFVCSQCGKVLEEGGFFEEKGAIFCPPCY----
>Hs_PDLIM7-2.B
CAKCKKKITGEIM--HALKMTWHVHCFTCAACKTPIRNRAFYMEEGVPYCERDYEKMF
>Hs_PDLIM7-2.C
CHGCDFKIDAGDRFLEALGFSWHDTCFVCAICQINLEGKTFYSKKDRPLCKSHAF---
>Hs_PRICKLE1.A
CEQCGLKINAVFASRAGPGVCWHPSCFVCFTCNELLVDLIYFYQDGKIHCGRHHAE--
>Hs_PRICKLE1.B
CSACDEIIFADECT-EAEGRHWHMKHFCCLECETVLGGQRYIMKDGRPFCCGCFE---
>Hs_PRICKLE1.C
CETCGEHIGVDHAQMTYDGQHWHEACFSCAQCKASLLGCPFLPKQGQIYCSK------
>Hs_PRICKLE2.A
CEQCGGQINAVFASRAGHGVCWHPPCFVCTVCNELLVDLIYFYQDGKIYCGRHHAE--
>Hs_PRICKLE2.B
CAACDEIIFADECT-EAEGRHWHMKHFCCFECETVLGGQRYIMKEGRPYCCHCFES--
>Hs_PRICKLE2.C
CDTCAQHIGIDQGQMTYDGQHWHETCFCCAHCKKSLLGRPFLPKQGQIFCSR------
>Hs_PRICKLE3.A
CEECGKQIGAVFASRAGLGACWHPQCFVCTTCQELLVDLIYFYHVGKVYCGRHHAE--
>Hs_PRICKLE3.B
CQACDEIIFSPECT-EAEGRHWHMDHFCCFECEASLGGQRYVMRQSRPHCCACYEAR-
>Hs_PRICKLE3.C
CDGCGEHIGLDQGQMAYEGQHWHASCFCCSRCGRALLGRPFLPRRGLIFCSR------
>Hs_PRICKLE4.A
CEKCRELLKGVFAARAGEQRCWHQPCFACQACGQALINLIYFYHDGQLYCGRHHAE--
>Hs_PRICKLE4.B
CPACDQLIFSWRCT-EAEGQRWHENHFCCQDCAGPLGGGRYALPGGSPCCPSCFENR-
>Hs_PXN-3.A
CGACKKPIAGQVVT--AMGKTWHPEHFVCTHCQEEIGSRNFFERDGQPYCEKDYHNLF
>Hs_PXN-3.B
CYYCNGPILDKVVT--ALDRTWHPEHFFCAQCGAFFGPEGFHEKDGKAYCRKDYFDMF
>Hs_PXN-3.C
CGGCARAILENYIS--ALNTLWHPECFVCRECFTPFVNGSFFEHDGQPYCEVHYHER-
>Hs_PXN-3.D
CSGCQKPITGRCIT--AMAKKFHPEHFVCAFCLKQLNKGTFKEQNDKPYCQNCFLKLF
>Hs_TES-2.A
CYCCKLSMKAIYAERAGYDKLWHPACFVCSTCHELLVDMIYFWKNEKLYCGRHYCDS-
>Hs_TES-2.B
CAGCDELIFSNEYT-QAENQNWHLKHFCCFDCDSILAGEIYVMVNDKPVCKPCYVKNH
>Hs_TES-2.C
CQGCHNAIDPEVQRVTYNNFSWHAECFLCSCCSKCLIGQKFMPVEGMVFCSV------
>Hs_TGFB1I1-2.A
CGSCNKPIAGQVVT--ALGRAWHPEHFVCGGCSTALGGSSFFEKDGAPFCPECYFERF
>Hs_TGFB1I1-2.B
CGFCNQPIRHKMVT--ALGTHWHPEHFCCVSCGEPFGDEGFHEREGRPYCRRDFLQLF
>Hs_TGFB1I1-2.C
CQGCQGPILDNYIS--ALSALWHPDCFVCRECFAPFSGGSFFEHEGRPLCENHFHAR-
>Hs_TGFB1I1-2.D
CATCGLPVTGRCVS--ALGRRFHPDHFTCTFCLRPLTKGSFQERAGKPYCQPCFLKLF
>Hs_TRIP6.A
CGGCGEDVVGDGAGVVALDRVFHVGCFVCSTCRAQLRGQHFYAVERRAYCEGCYVA--
>Hs_TRIP6.B
CATCSQPILDRIL--RAMGKAYHPGCFTCVVCHRGLDGI-PFTVDAQIHCIEDFHRKF
>Hs_TRIP6.C
CSVCGGAIMEETVRIVALDRSFHIGCYKCEECGLLLSSEGCYPLDGHILCKACS----
>Hs_WTIP.A
CIKCGLGIYGAQQACQAMGSLYHTDCFTCDSCGRRLRGKAFYNVGEKVYCQEDFL---
>Hs_WTIP.B
CSVCGHLIM--EMILQALGKSYHPGCFRCSVCNECLDGVPTVDVENNIYCVRDYHT--
>Hs_WTIP.C
CASCARPILETTIRVVSMDRDYHVACYHCEDCGLQLSGEECYPLAGHLLCRRCHLRR-
>Hs_XIRP2-2.A
CILCQKTVYPMECL-VADKQNFHKSCFRCHHCNSKLSLGNYASLHGQIYCKPHFKQL-
>Hs_ZNF185-4.A
CTYCNREIRDPKITLEHLGICCHEYCFKCGICSKPMGDLLIFIHRDTIHCGKCYEKLF
>Hs_ZYX.A
CGRCHQPLARAQPAVRALGQLFHIACFTCHQCAQQLQGQQFYSLEGAPYCEGCYTD--
>Hs_ZYX.B
CNTCGEPITDRML--RATGKAYHPHCFTCVVCARPLEGTSFIVDQARPHCVPDYHKQ-
>Hs_ZYX.C
CSVCSEPIMDETVRVVALDKNFHMKCYKCEDCGKPLSIEACFPLDGHVLCRKCHTA--
