# Supplementary material for: The Diversification of the LIM Superclass at the Base of the Metazoa Increased Subcellular Complexity and Promoted Multicellular Specialization
Source: PLoS One. 2012 Mar 15;7(3):e33261. doi: 10.1371/journal.pone.0033261 (PMC3305314; doi:10.1371/journal.pone.0033261)
Supplement: Figure S6 — Multiple sequence alignment of ENIGMA, LIMK, and LMO7 LIM domains. This alignment contains the subset of sequences from Figure S1 that were found in proteins classified as ENIGMA, LIMK, or LMO7. LIM domain sequences taken from proteins that contain PDZ and LIM domains from Branchiostoma floridae, Caenorhabditis elegans, Capitella teleta, Ciona intestinalis, Danio rerio, Gallus gallus, Lottia gigantea, Saccoglossus kowalevskii, and Strongylocentrotus purpuratus were added to this alignment. The alignment is in FASTA format. (FA) [file pone.0033261.s006.fa]

>Bf_123730.A jgi|Brafl1|123730|estExt_fgenesh2_pg.C_1270031/695-747 [subseq from] jgi|Brafl1|123730|estExt_fgenesh2_pg.C_1270031
CQSCDGDISGPML--KVKDKLFHASCFNCAECGTNLRNSVYIMMEGNYYCEKDAI---

>Bf_123730.B jgi|Brafl1|123730|estExt_fgenesh2_pg.C_1270031/821-874 [subseq from] jgi|Brafl1|123730|estExt_fgenesh2_pg.C_1270031
CDSCNQIIRGPFVV--AIGRCWMPDCFTCAHCKCNLIEMGFVEEEGQLYCSTHYKE--

>Bf_123730.C jgi|Brafl1|123730|estExt_fgenesh2_pg.C_1270031/880-934 [subseq from] jgi|Brafl1|123730|estExt_fgenesh2_pg.C_1270031
CGKCNEPIAEESII--ANDLQFHKHCFLCAKCSCQLDPNGYHLWEGAQICDICFSKT-

>Bf_123730.D jgi|Brafl1|123730|estExt_fgenesh2_pg.C_1270031/939-989 [subseq from] jgi|Brafl1|123730|estExt_fgenesh2_pg.C_1270031
CIGCDFPIEPGDRWLEALNCAWHTECFCCAVCQVELEGAAFYAKGKKPYCK-------

>Gg_PDLIM7.A gi|52694652|ref|NP_001005345.1|/241-293 [subseq from] PDZ and LIM domain 7 [Gallus gallus]
CYKCNKIIRGRYLV--ALGHYYHPEEFTCCQCRKVLDEGGFFEEKGSIFCPKCYD---

>Gg_PDLIM7.B gi|52694652|ref|NP_001005345.1|/300-355 [subseq from] PDZ and LIM domain 7 [Gallus gallus]
CAKCKKKITGEVM--HALKMTWHVQCFTCAACKTPIRNRAFYMEEGQPYCERDYEKMF

>Gg_PDLIM7.C gi|52694652|ref|NP_001005345.1|/359-413 [subseq from] PDZ and LIM domain 7 [Gallus gallus]
CRGCDFKIDAGDRFLEALGFSWHDTCFVCAICQTNLEGKTFYSKKDKPLCKSHAF---

>Dr_pdlim7.A gi|41053541|ref|NP_957134.1|/244-297 [subseq from] PDZ and LIM domain protein 7 [Danio rerio]
CAACSKIIRGRYVV--ALGRSWHPEEFMCCQCKRLLDEGGFFEEKGSIYCSKCYDN--

>Dr_pdlim7.B gi|41053541|ref|NP_957134.1|/303-358 [subseq from] PDZ and LIM domain protein 7 [Danio rerio]
CAKCKKIITGEI-M-HALKMTYHVQCFLCAACKLPIRNQAFYMEEGEPYCERDYEKMF

>Dr_pdlim7.C gi|41053541|ref|NP_957134.1|/362-415 [subseq from] PDZ and LIM domain protein 7 [Danio rerio]
CHGCDFKIDAGDRFLEALGYSWHDTCFVCAICQINLEGKTFYSKKDKPLCKSHA----

>Dr_ldb3.A gi|63030039|gb|AAY27883.1|/473-526 [subseq from] cypher/ZASP splice variant 1 alpha [Danio rerio]
CATCNNIIRGPFLV--ALGRSWHPEEFNCHYCHTSLADVSFVEEQNNVYCENCYEE--

>Dr_ldb3.B gi|63030039|gb|AAY27883.1|/532-586 [subseq from] cypher/ZASP splice variant 1 alpha [Danio rerio]
CARCSTKIMGEVM--HALRQTWHTTCFVCAACGKPFGNSLFHMEDGEPYCEKDYIAL-

>Dr_ldb3.C gi|63030039|gb|AAY27883.1|/591-643 [subseq from] cypher/ZASP splice variant 1 alpha [Danio rerio]
CHGCDFPVEAGDKFIEALGHTWHDTCFVCAVCHVNLEGQPFYSKKDKPLCKKH-----

>Dm_Tungus.A FBpp0086449/282-331 [subseq from] type=protein; loc=2R:complement(11650698..11650775,11650855..11651094,11651151..11651334,11652628..11652757,11660546..11660758,11661321..11661471,11661933..11663012,11664683..11664791,11665857..11666051,11667563..11667782,11668490..11668584,11669278..11669411,11670593..11670749,11670820..11670971,11690866..11690976); ID=FBpp0086449; name=Zasp52-PC; parent=FBgn0083919,FBtr0087315; dbxref=FlyBase:FBpp0086449,GB_protein:AAM70963.1,FlyBase_Annotation_IDs:CG30084-PC,GB_protein:AAM70963.2,REFSEQ:NP_665700,GB_protein:AAM70963,FlyMine:FBpp0086449,modMine:FBpp0086449; MD5=3269b4101aaec4de8bcd659d9461363a; length=1082; release=r5.30; species=Dmel;
CTECERLITG--VFVRIKDKNLHVECFKCATCGTSLKNQGYYNFNNKLYCDI------

>Dm_Tungus.B FBpp0086449/908-963 [subseq from] type=protein; loc=2R:complement(11650698..11650775,11650855..11651094,11651151..11651334,11652628..11652757,11660546..11660758,11661321..11661471,11661933..11663012,11664683..11664791,11665857..11666051,11667563..11667782,11668490..11668584,11669278..11669411,11670593..11670749,11670820..11670971,11690866..11690976); ID=FBpp0086449; name=Zasp52-PC; parent=FBgn0083919,FBtr0087315; dbxref=FlyBase:FBpp0086449,GB_protein:AAM70963.1,FlyBase_Annotation_IDs:CG30084-PC,GB_protein:AAM70963.2,REFSEQ:NP_665700,GB_protein:AAM70963,FlyMine:FBpp0086449,modMine:FBpp0086449; MD5=3269b4101aaec4de8bcd659d9461363a; length=1082; release=r5.30; species=Dmel;
CNSCNVQIRGPFIT--ALGRIWCPDHFICVNCRRPLQDIGFVEEKGDLYCEYCFEK--

>Dm_Tungus.C FBpp0086449/969-1022 [subseq from] type=protein; loc=2R:complement(11650698..11650775,11650855..11651094,11651151..11651334,11652628..11652757,11660546..11660758,11661321..11661471,11661933..11663012,11664683..11664791,11665857..11666051,11667563..11667782,11668490..11668584,11669278..11669411,11670593..11670749,11670820..11670971,11690866..11690976); ID=FBpp0086449; name=Zasp52-PC; parent=FBgn0083919,FBtr0087315; dbxref=FlyBase:FBpp0086449,GB_protein:AAM70963.1,FlyBase_Annotation_IDs:CG30084-PC,GB_protein:AAM70963.2,REFSEQ:NP_665700,GB_protein:AAM70963,FlyMine:FBpp0086449,modMine:FBpp0086449; MD5=3269b4101aaec4de8bcd659d9461363a; length=1082; release=r5.30; species=Dmel;
CSKCAGKIKGDCLN--AIGKHFHPECFTCGQCGKIFGNRPFFLEDGNAYCEADWNE--

>Dm_Tungus.D FBpp0086449/1028-1080 [subseq from] type=protein; loc=2R:complement(11650698..11650775,11650855..11651094,11651151..11651334,11652628..11652757,11660546..11660758,11661321..11661471,11661933..11663012,11664683..11664791,11665857..11666051,11667563..11667782,11668490..11668584,11669278..11669411,11670593..11670749,11670820..11670971,11690866..11690976); ID=FBpp0086449; name=Zasp52-PC; parent=FBgn0083919,FBtr0087315; dbxref=FlyBase:FBpp0086449,GB_protein:AAM70963.1,FlyBase_Annotation_IDs:CG30084-PC,GB_protein:AAM70963.2,REFSEQ:NP_665700,GB_protein:AAM70963,FlyMine:FBpp0086449,modMine:FBpp0086449; MD5=3269b4101aaec4de8bcd659d9461363a; length=1082; release=r5.30; species=Dmel;
CFACGFPVEAGDRWVEALNHNYHSQCFNCTFCKQNLEGQSFYNKGGRPFCKNH-----

>Hs_PDLIM7-2.A gi|42741675|ref|NP_976227.1|/248-299 [subseq from] PDZ and LIM domain 7 isoform 2 [Homo sapiens]
CHQCHKVIRGRYLV--ALGHAYHPEEFVCSQCGKVLEEGGFFEEKGAIFCPPCY----

>Hs_PDLIM7-2.B gi|42741675|ref|NP_976227.1|/307-362 [subseq from] PDZ and LIM domain 7 isoform 2 [Homo sapiens]
CAKCKKKITGEIM--HALKMTWHVHCFTCAACKTPIRNRAFYMEEGVPYCERDYEKMF

>Hs_PDLIM7-2.C gi|42741675|ref|NP_976227.1|/366-420 [subseq from] PDZ and LIM domain 7 isoform 2 [Homo sapiens]
CHGCDFKIDAGDRFLEALGFSWHDTCFVCAICQINLEGKTFYSKKDRPLCKSHAF---

>Ce_alp-1.A T11B7.4b/220-269 [subseq from] CE35945	WBGene00001132	locus:alp-1	status:Confirmed	UniProt:Q9TW26	protein_id:CAB54312.2
CFMCTRPIL--GVMARAAGKNLHGDCLSCATCGNSLRNVGHHFIEDKFYCDI------

>Ce_alp-1.B T11B7.4b/472-527 [subseq from] CE35945	WBGene00001132	locus:alp-1	status:Confirmed	UniProt:Q9TW26	protein_id:CAB54312.2
CESCKQQIRGAFVL--ATGKSWCPEHFVCASCRRRLLECGFVEEDGQKFCESCFEQ--

>Ce_alp-1.C T11B7.4b/533-586 [subseq from] CE35945	WBGene00001132	locus:alp-1	status:Confirmed	UniProt:Q9TW26	protein_id:CAB54312.2
CNKCSKPIISDCLN--ALQKKWHPTCFTCAHCQKPFGNSAFYLEQGLPYCEQDWNA--

>Ce_alp-1.D T11B7.4b/592-643 [subseq from] CE35945	WBGene00001132	locus:alp-1	status:Confirmed	UniProt:Q9TW26	protein_id:CAB54312.2
CVSCRYPIEAGDRWVEALGNAFHSNCFTCARCNHNLEGESFFAKNGQPFCRL------

>Ta_58345.A jgi|Triad1|58345|fgeneshTA2_pg.C_scaffold_7000563/429-484 [subseq from] jgi|Triad1|58345|fgeneshTA2_pg.C_scaffold_7000563
CNGCKEVISGPHLM--AMNKPWHPEHFLCRECGKSLRGIEFIENDGFPYCVEDYYNLF

>Ta_58345.B jgi|Triad1|58345|fgeneshTA2_pg.C_scaffold_7000563/488-542 [subseq from] jgi|Triad1|58345|fgeneshTA2_pg.C_scaffold_7000563
CAGCGEPIKENYIN--AIGKTWHAEHFVCCLCDKQLGNIPFHVDNGKPYCEFHYEEL-

>Ta_58345.C jgi|Triad1|58345|fgeneshTA2_pg.C_scaffold_7000563/547-599 [subseq from] jgi|Triad1|58345|fgeneshTA2_pg.C_scaffold_7000563
CHKCDEAVKAGEQWIEALGHNWHKRCFRCVECQIELHGKSFYSREDHPYCSEH-----

>Gg_PDLIM5.A gi|71896681|ref|NP_001026320.1|/419-472 [subseq from] PDZ and LIM domain 5 [Gallus gallus]
CAQCNQVIRGPFLV--ALGKSWHPEEFNCAHCKTSMAYIGFVEEKGALYCEVCYEK--

>Gg_PDLIM5.B gi|71896681|ref|NP_001026320.1|/478-532 [subseq from] PDZ and LIM domain 5 [Gallus gallus]
CSKCQRKILGEVI--NALKQTWHVSCFVCVACHNPIRNNVFHLEDGDPYCETDYYAL-

>Gg_PDLIM5.C gi|71896681|ref|NP_001026320.1|/537-589 [subseq from] PDZ and LIM domain 5 [Gallus gallus]
CHGCEFPIEAGDRFLEALGHTWHDTCFVCSVCNDSLEGQTFFSKKDKPLCKKH-----

>Dr_pdlim5.A gi|50540376|ref|NP_001002654.1|/375-428 [subseq from] PDZ and LIM domain 5 [Danio rerio]
CAHCDMVIRGPFLV--AMGKSWHPEEFTCAHCSVSLSELGFVEEQGSVYCQHCYEE--

>Dr_pdlim5.B gi|50540376|ref|NP_001002654.1|/434-488 [subseq from] PDZ and LIM domain 5 [Danio rerio]
CSRCHYKILGEVI--NALKQTWHVYCFLCASCQQPIRNDTFHLEDGEPYCERDFYSL-

>Dr_pdlim5.C gi|50540376|ref|NP_001002654.1|/493-547 [subseq from] PDZ and LIM domain 5 [Danio rerio]
CRGCDFPIEAGDKFLEALGGTWHDTCFVCTVCSVSLEGQTFFSKKGKPLCKKHAH---

>Aq_217763.A Aq_217763/324-378 [subseq from] Aqu1.217763|PACid:15716291
CEACHEPIRGSYSS--AMNKVWHPEHFVCYRCHCQLSGGTFVFEEEKIFCNNCYEKQ-

>Aq_217763.B Aq_217763/383-437 [subseq from] Aqu1.217763|PACid:15716291
CSLCRKAIVG-PMV-NATNRYYHQECFRCSRCSCNLSQQDFNMENGMLFCSNCFTE--

>Aq_217763.C Aq_217763/443-495 [subseq from] Aqu1.217763|PACid:15716291
CSGCGQTIGANELWVEALDRNWHPQCFVCGGCKRTLEGSKFFAKLGQPYCGQC-----

>Hs_PDLIM5-b.A gi|197383100|ref|NP_001011513.2|/311-364 [subseq from] PDZ and LIM domain 5 isoform b [Homo sapiens]
CAHCNQVIRGPFLV--ALGKSWHPEEFNCAHCKNTMAYIGFVEEKGALYCELCYEK--

>Hs_PDLIM5-b.B gi|197383100|ref|NP_001011513.2|/370-424 [subseq from] PDZ and LIM domain 5 isoform b [Homo sapiens]
CGRCQRKILGEVIS--ALKQTWHVSCFVCVACGKPIRNNVFHLEDGEPYCETDYYAL-

>Hs_PDLIM5-b.C gi|197383100|ref|NP_001011513.2|/429-481 [subseq from] PDZ and LIM domain 5 isoform b [Homo sapiens]
CHGCEFPIEAGDMFLEALGYTWHDTCFVCSVCCESLEGQTFFSKKDKPLCKKH-----

>Hs_LDB3-2.A gi|122056614|ref|NP_001073583.1|/441-494 [subseq from] LIM domain binding 3 isoform 2 [Homo sapiens]
CGHCNNVIRGPFLV--AMGRSWHPEEFTCAYCKTSLADVCFVEEQNNVYCERCYEQ--

>Hs_LDB3-2.B gi|122056614|ref|NP_001073583.1|/500-554 [subseq from] LIM domain binding 3 isoform 2 [Homo sapiens]
CAKCNTKIMGEVM--HALRQTWHTTCFVCAACKKPFGNSLFHMEDGEPYCEKDYINL-

>Hs_LDB3-2.C gi|122056614|ref|NP_001073583.1|/559-611 [subseq from] LIM domain binding 3 isoform 2 [Homo sapiens]
CHGCDFPVEAGDKFIEALGHTWHDTCFICAVCHVNLEGQPFYSKKDRPLCKKH-----

>Dr_zgc:56116-2.A gi|41055654|ref|NP_956490.1|/452-504 [subseq from] PDZ and LIM domain 5 isoform 2 [Danio rerio]
CAHCNTVIRGPFLV--AMGKSWHKDEFTCSHCRSSLADVGFVEERGSVYCVLCYE---

>Dr_zgc:56116-2.B gi|41055654|ref|NP_956490.1|/511-565 [subseq from] PDZ and LIM domain 5 isoform 2 [Danio rerio]
CFQCHKKIIGEVI--NALKQTWHVNCFLCASCKQPIGNNTFHLEDRQPYCEKDYYSL-

>Dr_zgc:56116-2.C gi|41055654|ref|NP_956490.1|/570-623 [subseq from] PDZ and LIM domain 5 isoform 2 [Danio rerio]
CHGCDFPIEAGDKFLEALGFTWHDTCFVCAVCSTSLEGQTFFSKKDKPLCKKHA----

>Nv_231944.A jgi|Nemve1|231944|fgsh_est.C_scaffold_11000004/416-469 [subseq from] jgi|Nemve1|231944|fgsh_est.C_scaffold_11000004
CDACGEEILGPFVS--AIGKSWHPDHFTCAGCGDSLQNQGFIEEGGKLYCEKDYNK--

>Nv_231944.B jgi|Nemve1|231944|fgsh_est.C_scaffold_11000004/853-897 [subseq from] jgi|Nemve1|231944|fgsh_est.C_scaffold_11000004
------------PCVQAIGKTFHPEHFTCSSCSKQIGSEGFNVDRGMPYCEMCYKKL-

>Nv_231944.C jgi|Nemve1|231944|fgsh_est.C_scaffold_11000004/902-951 [subseq from] jgi|Nemve1|231944|fgsh_est.C_scaffold_11000004
CAGCNRAIGGGDRWVEAIDVSWHATCFKCSTCNKLLEGSQFYAYGGKPFC--------

>Ct_163591.A jgi|Capca1|163591|estExt_Genewise1.C_350071/239-294 [subseq from] jgi|Capca1|163591|estExt_Genewise1.C_350071
CATCNISIRGPFVS--ALDKTWCPNHFVCAQCRQPLIDVGFVEEAGQLFCENDYRM--

>Ct_163591.B jgi|Capca1|163591|estExt_Genewise1.C_350071/300-353 [subseq from] jgi|Capca1|163591|estExt_Genewise1.C_350071
CGKCGDAIIGERVSTQIG--HYHAQCFVCSHCGGAISEGRYHTQDNKIYCLKDWGQ--

>Ct_163591.C jgi|Capca1|163591|estExt_Genewise1.C_350071/359-411 [subseq from] jgi|Capca1|163591|estExt_Genewise1.C_350071
CYGCEFPIEPGDRWVEALNENWHSECFNCSTCQQNLEGQSFYAKSGKPFCKKH-----

>Ct_163591.D scaffold_35_minus1/247-285 [subseq from] scaffold_35_minus1 and gi|161229555|gb|EY561568.1|EY56156 EST #this is probably an alternative transcript of A, B, or C
--KCGDAII-GEVV-NAIRNTFHTHCFVCCHCRQPIGGGQFHTEDGNVYCPKDWGQ--

>Ci_242372.A jgi|Cioin2|242372|estExt_genewise1.C_chr_07q1341/160-216 [subseq from] jgi|Cioin2|242372|estExt_genewise1.C_chr_07q1341
CNTCAQPISGGEYS-TVEGINFHKECFICANCQGNLDAG--FIVDGKAYCVTCHNKY-

>Ci_242372.B jgi|Cioin2|242372|estExt_genewise1.C_chr_07q1341/221-275 [subseq from] jgi|Cioin2|242372|estExt_genewise1.C_chr_07q1341
CLKCNKPIF-EEAF-RALNCQWHLSCFICTECNQPMYDGVFHMEGGRVYCGEDHERL-

>Ci_242372.C jgi|Cioin2|242372|estExt_genewise1.C_chr_07q1341/280-332 [subseq from] jgi|Cioin2|242372|estExt_genewise1.C_chr_07q1341
CYACRKLIGPGDSEMNAIGQKWHDRCFNCPKCRKNLNAKRFVRRGGFPFCPTC-----

>Gg_LIMK1.A gi|45383844|ref|NP_989462.1|/26-81 [subseq from] LIM domain kinase 1 [Gallus gallus]
CASCGQGIFDGQYL-QALNADWHADCFRCGECGASLSHQ-YYEKDGRLYCKKDYWARF

>Gg_LIMK1.B gi|45383844|ref|NP_989462.1|/85-142 [subseq from] LIM domain kinase 1 [Gallus gallus]
CHGCAEQIT-KGLVMVAGEQKYHPECFSCLNCRAFIGDGDYALVERKLYCGHCYYQM-

>Hs_LIMK1.A gi|4505001|ref|NP_002305.1|/25-79 [subseq from] LIM domain kinase 1 [Homo sapiens]
CASCGQRIYDGQYL-QALNADWHADCFRCCDCSASLSHQ-YYEKDGQLFCKKDYWAR-

>Hs_LIMK1.B gi|4505001|ref|NP_002305.1|/84-140 [subseq from] LIM domain kinase 1 [Homo sapiens]
CHGCSEQIT-KGLVMVAGELKYHPECFICLTCGTFIGDGDYTLVEHKLYCGHCYYQ--

>Ml_108023b.A ML108023/335-389 [subseq from] ML108023
CKSCHQEIRGPYVG--AQGRAWHSEHFVCTVCDGDLSQG-FKEVDEKLFCGTCYFERF

>Ml_108023b.B ML108023/393-444 [subseq from] ML108023
CANCGKTCVGSV--IQALGQSYHPEHFTCFECGNVLKEG-FNVDNGNPYCSACHT---

>Ml_108023b.C ML108023/450-479 [subseq from] ML108023
CAGCNKRIEGATQWISALEKDWHNGCFACG----------------------------

>Gg_LIMK2.A gi|45384122|ref|NP_990446.1|/12-68 [subseq from] LIM domain kinase 2 [Gallus gallus]
CLGCGDLIAAGQRLYRMVNEAWHISCFRCSECQDPLTNW-YYEKDGKLYCHKDYWGKF

>Gg_LIMK2.B gi|45384122|ref|NP_990446.1|/72-126 [subseq from] LIM domain kinase 2 [Gallus gallus]
CHGCSLLMTGPVMV--AGEYKYHPECFACMSCKVIIEDGDYALVQHTLYCGKCHN---

>Dr_limk1.A gi|111548682|ref|NP_001036156.1|/27-82 [subseq from] LIM domain kinase 1 [Danio rerio]
CSGCGQQIYDDQYL-QALSSDWHTLCCRCCECGSSLSHW-YYEKDGRLFCKKDYWAKF

>Dr_limk1.B gi|111548682|ref|NP_001036156.1|/86-142 [subseq from] LIM domain kinase 1 [Danio rerio]
CHGCSEPIS-TGLIMVAGEQKYHPECFSCLSCGAFIGDGDYALVERKLYSGHCYYR--

>Hs_LIMK2-2a.A gi|5031869|ref|NP_005560.1|/12-67 [subseq from] LIM domain kinase 2 isoform 2a [Homo sapiens]
CPGCGDHIAPSQIWYRTVNETWHGSCFRCSECQDSLTNW-YYEKDGKLYCPKDYWGK-

>Hs_LIMK2-2a.B gi|5031869|ref|NP_005560.1|/72-126 [subseq from] LIM domain kinase 2 isoform 2a [Homo sapiens]
CHGCSLLMTGPFMV--AGEFKYHPECFACMSCKVIIEDGDYALVQHTLYCGKCHN---

>Lg_103637.A jgi|Lotgi1|103637|e_gw1.2.10.1/2-57 [subseq from] jgi|Lotgi1|103637|e_gw1.2.10.1
CGSCGRTIDCESFI-QALSKDWHTECFRCSRCKKCLPNW-YFEKDGSLFCQSDYWARF

>Lg_103637.B jgi|Lotgi1|103637|e_gw1.2.10.1/61-116 [subseq from] jgi|Lotgi1|103637|e_gw1.2.10.1
CNGCSDLITGPVMV--AGEHRYHPECFKCVHCDSYIGDGEYALVERKLFCGTCYSK--

>Dr_limk2.A gi|50540370|ref|NP_001002651.1|/12-67 [subseq from] LIM domain kinase 2 [Danio rerio]
CTGCGGRIQDAFHV-KVLQDAWHNSCFQCSVCFDLLTNW-YFEKEGRLFCHKHYCEKF

>Dr_limk2.B gi|50540370|ref|NP_001002651.1|/71-125 [subseq from] LIM domain kinase 2 [Danio rerio]
CHGCSLLMTGPAMV--AGDYKYHPECFVCLSCRVVIEDRDYALVERKLYCGKCYK---

>Nv_95939.A jgi|Nemve1|95939|e_gw.41.82.1/11-66 [subseq from] jgi|Nemve1|95939|e_gw.41.82.1
CATCGEPCIKTEYKY-AIGKRFHNACFRCVVCEERLSTD-FYARGSELYCKKDYLSKF

>Nv_95939.B jgi|Nemve1|95939|e_gw.41.82.1/70-126 [subseq from] jgi|Nemve1|95939|e_gw.41.82.1
CHICAHNIAGLVMV--IGDHKFHTECFHCQHCDSFLAVDDYVMVERRLLCGNCYNKE-

>Dm_LIMK1-PA.A FBpp0073492/33-90 [subseq from] type=protein; loc=X:complement(12479972..12480282,12480343..12481933,12482003..12483200,12483874..12484481); ID=FBpp0073492; name=LIMK1-PA; parent=FBgn0041203,FBtr0073659; dbxref=FlyBase:FBpp0073492,FlyBase_Annotation_IDs:CG1848-PA,GB_protein:AAF48176.2,REFSEQ:NP_727621,GB_protein:AAF48176,FlyMine:FBpp0073492,modMine:FBpp0073492; MD5=241013b59f0fd037049cd32910f74426; length=1235; release=r5.30; species=Dmel;
CAHCRGQLLEEPIV-MALGQQWHCDCFRCSVCEGHLHNW-YFEREGLLYCREDYYGR-

>Dm_LIMK1-PA.B FBpp0073492/95-151 [subseq from] type=protein; loc=X:complement(12479972..12480282,12480343..12481933,12482003..12483200,12483874..12484481); ID=FBpp0073492; name=LIMK1-PA; parent=FBgn0041203,FBtr0073659; dbxref=FlyBase:FBpp0073492,FlyBase_Annotation_IDs:CG1848-PA,GB_protein:AAF48176.2,REFSEQ:NP_727621,GB_protein:AAF48176,FlyMine:FBpp0073492,modMine:FBpp0073492; MD5=241013b59f0fd037049cd32910f74426; length=1235; release=r5.30; species=Dmel;
CQQCMAVITGPVMV--AGEHKFHPECFCCTACGSFIGEGEYALVERKLYCGQCYGKR-

>Bf_154430.A jgi|Brafl1|154430|gw.389.15.1/1-70 [subseq from] jgi|Brafl1|154430|gw.389.15.1
CAGCRYPIVNEPIL-EALNGEWHASCFRCSVCNLILTTW-YFEKDGYLYCRRDYWARF

>Bf_154430.B jgi|Brafl1|154430|gw.389.15.1/74-128 [subseq from] jgi|Brafl1|154430|gw.389.15.1
CHGCAQVITGPIM--AAGEHKYHPECFLCMNCSIYIGDGDYALVERKLYCGPCYR---

>Ct_165760.A jgi|Capca1|165760|estExt_Genewise1.C_1080004/33-90 [subseq from] jgi|Capca1|165760|estExt_Genewise1.C_1080004
CHGCHLDFEGSACVIEALGYSWHDDCFRCSVCRCRLTRW-YSERNGMVLCQSDYKKKF

>Ct_165760.B jgi|Capca1|165760|estExt_Genewise1.C_1080004/95-149 [subseq from] jgi|Capca1|165760|estExt_Genewise1.C_1080004
CKVCNESISGPLMV--AGDHHFHPECFRCEGCRCVIGNDEFSLLERHLYCGVCFK---

>Aq_213282.A Aq_213282/2-39 [subseq from] Aqu1.213282|PACid:15711810
------------------GRMWHLECFRCTVCHVTLPEC-YYEEDGLSYCKDDFFKR-

>Aq_213282.B Aq_213282/44-100 [subseq from] Aqu1.213282|PACid:15711810
CHQCSDYITGPTMA-VGFSRMYHPECFHCTVCETTLGEKDCLLNTKDILCNDCSIS--

>Hs_LIMK2-2b.A gi|8051618|ref|NP_057952.1|/17-46 [subseq from] LIM domain kinase 2 isoform 2b [Homo sapiens]
--------------------------FRCSECQDSLTNW-YYEKDGKLYCPKDYWGK-

>Hs_PDLIM4-1.A gi|19923181|ref|NP_003678.2|/255-305 [subseq from] PDZ and LIM domain 4 isoform 1 [Homo sapiens]
CTRCGHGIVGTIV--KARDKLYHPECFMCSDCGLNLKQRGYFFLDERLYCESH-----

>Gg_PDLIM4.A gi|45382299|ref|NP_990170.1|/255-305 [subseq from] PDZ and LIM domain 4 [Gallus gallus]
CTRCGNGIVGTIV--KARDKLYHPECFMCDDCGLNLKQRGYFFIEEQLYCETH-----

>Dr_pdlim4.A gi|111607494|ref|NP_001036161.1|/274-324 [subseq from] PDZ and LIM domain protein 4 [Danio rerio]
CTRCANGIV--GVIVKARDKLYHPDCFMCDDCGLNLKQRGYFFIDDNLYCETH-----

>Dr_pdlim3b.A gi|111955351|ref|NP_001036183.1|/245-295 [subseq from] PDZ and LIM domain protein 3 [Danio rerio]
CDKCGTGIVGTVVK--ARDKYRHPACFVCSDCGMNLKQKGYFFVDGQMYCEAH-----

>Gg_PDLIM3.A gi|48976033|ref|NP_001001764.1|/245-295 [subseq from] PDZ and LIM domain 3 [Gallus gallus]
CDKCGSGILGTVVK--ARDKYRHPECFVCSDCNLNLKQKGYFFVEGQLYCEAH-----

>Lg_183623.A jgi|Lotgi1|183623|estExt_Genewise1.C_sca_60305/254-304 [subseq from] jgi|Lotgi1|183623|estExt_Genewise1.C_sca_60305
CGGCDMLAT--GVIVKAKGNPYHVACFKCASCSMNLKQKGYFVVDDKLYCETH-----

>Lg_183623.B sca_6_minus67/8-51 [subseq from] sca_6_minus67 and gi|163517112|gb|FC764023.1|FC764023
CASCGNTIRGPFVL--AMGKSWCPEHFVCANCGCKLIDVGFVEEGGHLYCEQDYAQHF

>Lg_183623.C sca_6_minus67/210-250 [subseq from] sca_6_minus67 amd gi|163517112|gb|FC764023.1|FC764023
CHKCTRAIVGECVN--ALSQQWHPECFLCGKCHQPIGGTQFHIEEGKPYCEKDWG---

>Lg_183623.D sca_6_minus67/74-104 [subseq from] sca_6_minus67 and gi|163520070|gb|FC765030.1|FC765030
CAGCEFPIEPGDRWVEAMSKNFHSECFYCMTCQVSLEGQPFYCKSGKPFCKKH-----

>Hs_PDLIM3-b.A gi|166235178|ref|NP_001107579.1|/246-296 [subseq from] PDZ and LIM domain protein 3 isoform b [Homo sapiens]
CDKCGSGIVGAVV--KARDKYRHPECFVCADCNLNLKQKGYFFIEGELYCETH-----

>Dr_pdlim3a.A gi|66773346|ref|NP_001019547.1|/244-296 [subseq from] PDZ and LIM domain protein 3 [Danio rerio]
CDKCGNGIVGTVVK--VQDKFRHPDCFVCTECEENLKQKGYYFIDDELYCESHAH---

>Gg_LOC428948-4.A gi|118092687|ref|XP_426503.2|/249-299 [subseq from] PREDICTED: similar to Pdlim1 protein isoform 4 [Gallus gallus]
CDKCGSGIVGVFVK--IRDKQRHPECYVCSDCGTNLKQKGHFFVEDQIYCEKH-----

>Hs_PDLIM1.A gi|13994151|ref|NP_066272.1|/260-310 [subseq from] PDZ and LIM domain 1 [Homo sapiens]
CDKCGTGIVGVFVK--LRDRHRHPECYVCTDCGTNLKQKGHFFVEDQIYCEKH-----

>Dr_pdlim1.A gi|62955713|ref|NP_001017870.1|/253-303 [subseq from] PDZ and LIM domain protein 1 [Danio rerio]
CDKCGSGIV--GMIVKLRDKFRHPECYVCTDCGINLKQKGHFFVEDQIYCEKH-----

>Ce_lin-8.A F28F5.3b/800-860 [subseq from] CE29297	WBGene00017904	locus:lim-8	status:Confirmed	UniProt:Q95QI2	protein_id:AAL02502.1
CAHCNEELGGAAMIVESLNLFYHLACFKCYVCKTSLGSGAVRVRDGRLHCQTCYSN--

>Bf_124330.A jgi|Brafl1|124330|estExt_fgenesh2_pg.C_1450059/273-323 [subseq from] jgi|Brafl1|124330|estExt_fgenesh2_pg.C_1450059
CDACLGMIKGVFV--KVNGKPRHPECFTCSACHCNLKQKGYYTVRGRLFCEMC-----

>Hs_PDLIM2-2.A gi|21361888|ref|NP_067643.2|/286-337 [subseq from] PDZ and LIM domain 2 isoform 2 [Homo sapiens]
CEKCSTSIANQAVR-IQEGRYRHPGCYTCADCGLNLKMRGHFWVGDELYCEKH-----

>Dr_lmo7a.A gi|190194307|ref|NP_001121703.1|/1757-1818 [subseq from] LIM domain only protein 7 [Danio rerio]
CSFCDTPLGGAAMIIESLGLCYHLTCFKCSDCRSDLGGSQVRIRNQQLYCNVCYMRL-

>Dr_pdlim2.A gi|112421209|ref|NP_001036231.1|/292-343 [subseq from] PDZ and LIM domain protein 2 [Danio rerio]
CEKCGTSIVTQAVK--ITDNCYHPECYTCTECGLNLKMRGHFWAEDKMFCEKH-----

>Hs_LMO7-1.A gi|33598968|ref|NP_005349.3|/1280-1340 [subseq from] LIM domain only 7 isoform 1 [Homo sapiens]
CSYCNNILGGAAMIIESLGLCYHLHCFKCVACECDLGGSSVRIRNHQLYCNDCYLR--

>Bf_117217.A jgi|Brafl1|117217|estExt_fgenesh2_pg.C_20344/1584-1644 [subseq from] jgi|Brafl1|117217|estExt_fgenesh2_pg.C_20344
CTHCGEPLGGAAMIIESLGLFYHITCFRCSICGIQLGNGQVRIRANALHCSNCYSN--

>Dr_lmo7b.A gi|292609826|ref|XP_002660545.1|/1314-1375 [subseq from] PREDICTED: LIM domain only 7b [Danio rerio]
CSRCEQPLGGAAMVIDSLELCFHIGCFKCVSCRTELGRGPVRVRHRQLFCNTCYCR--

>Gg_LMO7.A gi|118084759|ref|XP_417010.2|/1581-1641 [subseq from] PREDICTED: similar to LIM domain only 7 [Gallus gallus]
CSYCNNVLGGAAMIIESLGLCYHLHCFKCVACECDLGGSRVRIRNNKLFCNDCYLR--

>Aq_216532.A Aq_216532/704-746 [subseq from] Aqu1.216532|PACid:15715060
-----------------RKIHFHSKCLICVVCRSRLTLGHVFLRHSLPHCASCYST--

>Sk_Lmo7b.A gi|291224837|ref|XP_002732412.1|/1738-1798 [subseq from] PREDICTED: LIM domain only 7b-like [Saccoglossus kowalevskii]
CTRCGQVLGGAAMIIESLGLHFHISCFKCCVCNCQLGSGAVRIRASKLHCQNCYSN--

>Sp_009240.A SPU_009240/14-69 [subseq from] SPU_009240
CALCCKKITDAEYV-QALQRDWHSLCFTCSQCKQRLSSW-YFERDKKLYCQKDYWAQF

>Sp_009240.B SPU_009240/73-128 [subseq from] SPU_009240
CQGCAQLIAGPVMV--AGEHKFHPDCFVCSKCQAYIGDGDYALVERKLYCGPCYKK--

>Sk_187047144.A gi|187047144|gb|FF435875.1|FF435875 G142P60197RB1.T0 Acorn worm juvenile 
CDSCGETIRGPFVN--AIGKNWHPDHFHCSHCSTNLMEMGFVEENGQLFCERDYAAY-

>Sk_187047144.B gi|187047144|gb|FF435875.1|FF435875 G142P60197RB1.T0 Acorn worm juvenile
CSKCQQPIIGDVLN--ALEKSWHPDCFVCAQCHRPFSAIGFHVEDGMPYCEQDWNQMF

>Sk_187047144.C gi|187047144|gb|FF435875.1|FF435875 G142P60197RB1.T0 Acorn worm juvenile
CSGCNYPIEPGDKWVEALDTQWHSGCFTCTVCHVNLEGQSFYAKSGKPYC--------
