# Supplementary material for: The Diversification of the LIM Superclass at the Base of the Metazoa Increased Subcellular Complexity and Promoted Multicellular Specialization
Source: PLoS One. 2012 Mar 15;7(3):e33261. doi: 10.1371/journal.pone.0033261 (PMC3305314; doi:10.1371/journal.pone.0033261)
Supplement: Figure S8 — LIM domain tree in Newick format from ENIGMA, LIMK, and LMO7 class proteins. Newick version of Figure S7. This file can be opened and manipulated in tree-viewing software like Figtree or Treeview. (TRE) [file pone.0033261.s008.tre]

('Ce alp-1.B':0.20828,(('Ct_163591.A':0.29986,(('Sk_187047144.A':0.19564,('Ta_58345.A':0.95528,'Nv_231944.A':0.21912):0.08073):0.19517,'Lg_183623.B':0.06414):0.07865):0.05994,(((((('Hs PDLIM7-2.A':0.17655,'Gg_PDLIM7.A':0.0221):0.12854,'Dr_pdlim7.A':0.09085):0.44422,((('Hs PDLIM5-b.A':0.02669,'Gg_PDLIM5.A':0.02819):0.13887,'Dr zgc56116-2.A':0.10902):0.0231,('Hs LDB3-2.A':0.03227,'Dr_ldb3.A':0.12458):0.09275):0.0):0.0,'Dr_pdlim5.A':0.13292):0.18595,('Bf_123730.B':0.2172,(('Ct_165760.A':0.55127,((('Nv_95939.A':0.87539,((('Dr_limk2.A':0.50642,('Gg_LIMK2.A':0.10527,('Hs LIMK2-2a.A':0.0,'Hs LIMK2-2b.A':0.0):0.11833):0.13111):0.24408,('Dr_limk1.A':0.13003,('Gg_LIMK1.A':0.0523,'Hs_LIMK1.A':0.04845):0.08253):0.14785):0.02618,('Lg_103637.A':0.36193,'Sp_009240.A':0.32675):0.08789):0.10592):0.11477,('Dm LIMK1-PA.A':0.46306,'Bf_154430.A':0.26363):0.13289):0.22724,'Aq_213282.A':0.51363):0.11483):0.3291,((('Aq_217763.B':0.7675,(('Ce lin-8.A':0.16323,('Bf_117217.A':0.16757,('Sk_Lmo7b.A':0.0,'Aq_216532.A':1.08035):0.0839):0.11235):0.10976,('Dr_lmo7b.A':0.29006,('Dr_lmo7a.A':0.13765,('Gg_LMO7.A':0.06573,'Hs LMO7-1.A':0.0):0.12002):0.09133):0.12908):0.50161):0.02973,((('Ct_165760.B':0.48669,(('Lg_103637.B':0.04294,('Aq_213282.B':0.88274,'Nv_95939.B':0.42024):0.14556):0.11516,(('Gg_LIMK1.B':0.0,('Hs_LIMK1.B':0.09946,'Dr_limk1.B':0.09954):0.03609):0.23196,(('Dm LIMK1-PA.B':0.26444,'Sp_009240.B':0.05775):0.07343,('Bf_154430.B':0.10243,(('Hs LIMK2-2a.B':0.02738,'Gg_LIMK2.B':0.0):0.11299,'Dr_limk2.B':0.06812):0.15737):0.01187):0.03639):0.06393):0.0763):0.49645,('Ci_242372.A':0.50482,'Bf_123730.C':0.84099):0.19135):0.0,('Bf_124330.A':0.47282,('Lg_183623.A':0.17371,(('Ce alp-1.A':0.49116,'Dm_Tungus.A':0.2398):0.29865,('Dr_pdlim4.A':0.0,(('Hs PDLIM4-1.A':0.05777,(('Dr_pdlim3a.A':0.17757,((('Dr_pdlim1.A':0.07092,('Hs_PDLIM1.A':0.02692,'Gg LOC428948-4.A':0.04534):0.05546):0.0189,('Hs PDLIM2-2.A':0.21655,'Dr_pdlim2.A':0.17078):0.23515):0.11328,(('Hs PDLIM3-b.A':0.07767,'Gg_PDLIM3.A':0.01605):0.02589,'Dr_pdlim3b.A':0.06441):0.02908):0.03816):0.16912,'Bf_123730.A':1.09975):0.0):0.02861,'Gg_PDLIM4.A':0.01017):0.10695):0.34075):0.09414):0.16609):0.22227):0.11544):0.06029,((('Ml_108023b.C':0.65634,('Nv_231944.C':0.25073,('Ci_242372.C':0.92235,(('Ct_163591.C':0.00773,('Lg_183623.D':0.16077,('Bf_123730.D':0.25919,(('Ta_58345.C':0.57978,(('Hs LDB3-2.C':0.02865,'Dr_ldb3.C':0.0):0.03161,(('Dr_pdlim5.C':0.06319,(('Gg_PDLIM5.C':0.02736,'Hs PDLIM5-b.C':0.04549):0.05877,'Dr zgc56116-2.C':0.01853):0.00941):0.04749,('Dr_pdlim7.C':0.0,('Hs PDLIM7-2.C':0.01302,'Gg_PDLIM7.C':0.02806):0.0144):0.15666):0.02659):0.09467):0.2026,'Sk_187047144.C':0.13207):0.04011):0.08466):0.03773):0.05,('Ce alp-1.D':0.41291,'Dm_Tungus.D':0.15101):0.07995):0.20388):0.14303):0.08153):0.18542,'Aq_217763.C':0.25503):0.50814,(('Dm_Tungus.C':0.36432,('Ce alp-1.C':0.19132,('Sk_187047144.B':0.18233,(('Dr zgc56116-2.B':0.06223,('Dr_pdlim5.B':0.08529,((('Hs LDB3-2.B':0.0,'Dr_ldb3.B':0.05517):0.14832,('Ci_242372.B':0.75093,('Dr_pdlim7.B':0.07881,('Hs PDLIM7-2.B':0.03279,'Gg_PDLIM7.B':0.00767):0.018):0.18953):0.02931):0.16015,('Gg_PDLIM5.B':0.03226,'Hs PDLIM5-b.B':0.03744):0.08516):0.06646):0.04241):0.33107,(('Ct_163591.D':0.09318,'Ct_163591.B':0.53759):0.4525,'Lg_183623.C':0.15398):0.07946):0.22298):0.05704):0.06813):0.31011,('Ta_58345.B':0.37429,('Ml_108023b.B':0.62594,'Nv_231944.B':0.22218):0.07665):0.20212):0.0):0.23037):0.08453):0.27192):0.05369):0.02968,('Aq_217763.A':0.3787,'Ml_108023b.A':0.44243):0.30985):0.06698):0.0649,'Dm_Tungus.B':0.34419);
