# Supplementary material for: The Diversification of the LIM Superclass at the Base of the Metazoa Increased Subcellular Complexity and Promoted Multicellular Specialization
Source: PLoS One. 2012 Mar 15;7(3):e33261. doi: 10.1371/journal.pone.0033261 (PMC3305314; doi:10.1371/journal.pone.0033261)
Supplement: Table S2 — Motifs of LIM proteins. Each motif includes a MEME score in parenthesis next to the motif name, as well as a regular expression that defines the motif. We manually adjusted regular expressions in some cases to ensure that they matched all sequences identified by MEME. Residues in red represent those that were discovered by MEME using an unmasked version of the LIM proteins. Notes at the bottom of a section indicate other proteins where this motif was identified in the unmasked version of the MEME analysis. In the case of motifs missed by MEME, but discovered using our manually adjusted regular expression, the term “Regex” appears in the E-Value column. (XLS) [file pone.0033261.s011.xls]

## Sheet: Sheet1
CRP Motif A (4.4E-49)
G[PA][KGQRA]G[YFIVS][GNQ][FHRYI]G[GTQI][GTASV][AEGS][GSA][AHTCY][LKTI][SYHVFRDQTK]
Species	Seq_ID	Name	Class	Position	E-value	Motif Sequence
Amphimedon queenslandica	Aqu1.222999|PACid:15721527	Aq_222999	CRP	149	4.73e-09	GPKGFGYGGGAGALT
Amphimedon queenslandica	Aqu1.223455|PACid:15721983	Aq_223455	CRP	63	6.86e-15	GPGGFGRGGTESHKY
Capsapora owczarzaki	CAOG_02875T0	Co_02875T0	CRP	63	Regex	GPKGYGYGGGAGTLS
Capsapora owczarzaki	CAOG_02875T0	Co_02875T0	CRP	172	Regex	GPKGFGYGQGAGALT
Drosophila melanogaster	FBpp0288975	Dm_Mlp60A	CRP	68	1.68e-16	GPKGYGFGGGAGCLS
Drosophila melanogaster	FBpp0288975	Dm_Mlp60A	CRP	470	Regex	GPKGVGYGIGAGTLT
Drosophila melanogaster	FBpp0081133	Dm_Mlp84B	CRP	69	1.66e-14	GPKGYGFGTGAGTLS
Drosophila melanogaster	FBpp0081133	Dm_Mlp84B	CRP	178	Regex	GPKGYGYGQGGGALQ
Homo sapiens	gi|4503047|ref|NP_001302.1|	Hs_CRIP1	CRP	62	6.14e-14	GPKGFGRGGAESHTF
Homo sapiens	gi|4503049|ref|NP_001303.1|	Hs_CRIP2	CRP	63	1.54e-11	GPKGVNIGGAGSYIY
Homo sapiens	gi|116517305|ref|NP_996805.2|	Hs_CRIP3	CRP	63	3.13e-11	GPRGVNIGGVGSYLY
Homo sapiens	gi|4758086|ref|NP_004069.1|	Hs_CSRP1-1	CRP	67	Regex	GPKGYGYGQGAGTLS
Homo sapiens	gi|4758086|ref|NP_004069.1|	Hs_CSRP1-1	CRP	176	Regex	GPKGFGFGQGAGALV
Homo sapiens	gi|4503101|ref|NP_001312.1|	Hs_CSRP2	CRP	176	2.21e-14	GPKGFGYGQGAGALV
Homo sapiens	gi|189083753|ref|NP_001121128.1|	Hs_CSRP3.2	CRP	67	5.61e-14	GPKGIGYGQGAGCLS
Mnemiopsis leidyi	ML02959a, GENBANK: JN615204	Ml_02959a	CRP	168	3.79e-12	GPKGIGFGISAATLQ
Mnemiopsis leidyi	ML12076b, GENBANK:JN615198	Ml_12076b	PINCH	93	2.35e-10	GPAGSQFGGSSSALT
Monosiga brevicollis	jgi|Monbr1|31118|estExt_fgenesh2_pg.C_30066	Mb_31118	???	909	1.49e-13	GAGGYGHGGTESHKD
Nematostella vectensis	jgi|Nemve1|108380|e_gw.90.94.1	Nv_108380	CRP	62	1.02e-14	GPGGYGHGGTESHKH
Nematostella vectensis	jgi|Nemve1|123146|e_gw.196.58.1	Nv_123146	CRP	81	1.14e-13	GPKGVGFGIGAGALR
Nematostella vectensis	jgi|Nemve1|132315|e_gw.308.37.1	Nv_132315	CRP	62	5.72e-16	GPKGFGHGGTESHTY
Nematostella vectensis	jgi|Nemve1|214299|fgenesh1_pg.scaffold_196000032	Nv_214299	CRP	145	7.52e-17	GPKGYGFGGGAGALS
Nematostella vectensis	jgi|Nemve1|247501|estExt_fgenesh1_pg.C_3080009	Nv_247501	CRP	62	1.3e-16	GPKGFGHGGTESHKY
Nematostella vectensis	jgi|Nemve1|52979|gw.135.117.1	Nv_52979	CRP	59	1.48e-16	GPKGYGFGGGAGTLS
Salpingoeca rosetta	PTSG_00195T0	Sr_00195T0	CRP	325	7.94e-13	GAQGYGRGGTESHKD
NOTES: Also found in gi|4503101|ref|NP_001312.1| (Hs_CSRP2) at position 67, jgi|Nemve1|78916|e_gw.1.633.1 (Nv_78916) at position 68, PTSG_07101T0 (Sr_07101T0) at position 33, jgi|Nemve1|52979|gw.135.117.1 (Nv_52979) at position 176, CAOG_07516T0 (Co_07516T0) at position 86, ML02959 (Ml_02959a) at position 68, gi|4503049|ref|NP_001303.1| (Hs_CRIP2 at position 184, FBpp0288975 (Dm_Mlp60A) at positi…
ENIGMA AM (0.0054) (ALP Motif)
QS[RGT]SF[RL][IVY]L[AQ][QHGE][MIL][TLV][GED][TADS][EG]
Species	Seq_ID	Name	Class	Position	E-value	Motif Sequence
Homo sapiens	gi|21361888|ref|NP_067643.2|	Hs_PDLIM2-2	ENIGMA	218	hmmsearch	QSSSFRLLQEALEA
Homo sapiens	gi|122056614|ref|NP_001073583.1|	Hs_LDB3-2	ENIGMA	224	1.83e-14	QSRSFRILAQMTGTE
Homo sapiens	gi|13994151|ref|NP_066272.1|	Hs_PDLIM1	ENIGMA	212	2.53e-10	QSTSFLVLQEILESE
Homo sapiens	gi|166235178|ref|NP_001107579.1|	Hs_PDLIM3-b	ENIGMA	201	7.89e-13	QSGSFRVLQGMVDDG
Homo sapiens	gi|19923181|ref|NP_003678.2|	Hs_PDLIM4-1	ENIGMA	207	3.62e-12	QSGSFRYLQGMLEAG
Homo sapiens	gi|197383100|ref|NP_001011513.2|	Hs_PDLIM5-b	ENIGMA	170	7.79e-14	QSRSFRILAQITGTE
Homo sapiens	gi|42741675|ref|NP_976227.1|	Hs_PDLIM7-2	ENIGMA	129	7.42e-13	QSRSFRILAHLTGTE
Mnemiopsis leidyi	ML108023b, GENBANK: JN615194	ML_108023b	ENIGMA	290	hmmsearch	RSGKFFKLLQSQLD
Nematostella vectensis	jgi|Nemve1|231944|fgsh_est.C_scaffold_11000004	Nv_231944	ENIGMA	244	hmmsearch	QSKSFKRLMKHLE
Nematostella vectensis	jgi|Nemve1|231944|fgsh_est.C_scaffold_11000004	Nv_231944	ENIGMA	284	hmmsearch	QSKSFQMLSRAVD
NOTES: Also found in jgi|Brafl1|123730|estExt_fgenesh2_pg.C_1270031 (Bf_123730) at position 571.
ENIGMA ZM (Zasp Motif)
Hmmsearch with SMART model zasp_3
Species	Seq_ID	Name	Class	Position	E-value	Motif Sequence
Drosophila melanogaster	FBpp0290528	Dm_Tungus	ENIGMA	151	9.6e-14	IVNKQYNTPVGIYSDESIAETLSAQ
Homo sapiens	gi|122056614|ref|NP_001073583.1|	Hs_LDB3-2	ENIGMA	148	6.4e-14	TIIHAQYNTPISMYSQDAIMDAIAGQ
Homo sapiens	gi|13994151|ref|NP_066272.1|	Hs_PDLIM1	ENIGMA	138	7.3e-13	RVITNQYNNPAGLYSSENISNFNNA
Homo sapiens	gi|166235178|ref|NP_001107579.1|	Hs_PDLIM3-b	ENIGMA	137	4.1e-14	QVVSASYNSPIGLYSTSNIQDALHGQ
NOTES: Additional ZM motifs detected in jgi|Brafl1|123730|estExt_fgenesh2_pg.C_1270031 (Bf_123730) at positions 386,493.
EPLIN Motif A (2.7E-80)
[KR][SLMVET]KGNYD[ET][GA]FG[RHGQK][EASKRT][QPS][HRL]K[TYDEA][KRQLD][WF][VLANIS][SNHCQAP][KRA]
Species	Seq_ID	Name	Class	Position	E-value	Motif Sequence
Amphimedon queenslandica	Aqu1.213741|PACid:15712269	Aq_213741	EPLIN	408	2.55e-23	KMKGNYDEGFGRSQHKTKWLNK
Capsapora owczarzaki	CAOG_07267T0	Co_07267T0	EPLIN	78	1.2e-15	KTKGNYDTAFGKESLKAKWAPA
Homo sapiens	gi|165905591|ref|NP_001107019.1|	Hs_LIMA1-c	EPLIN	288	1.75e-20	KSKGNYDEGFGHRPHKDLWASK
Homo sapiens	gi|13386490|ref|NP_085053.1|	Hs_LIMD2	EPLIN	97	8.93e-23	KSKGNYDEGFGRKQHKELWAHK
Homo sapiens	gi|119372315|ref|NP_001073278.1|	Hs_XIRP2-2	EPLIN	459	6.88e-23	KSKGNYDEGFGHKQHKDRWNCK
Monosiga brevicollis	jgi|Monbr1|16167|e_gw1.6.367.1	Mb_16167	???	56	3.16e-21	RLKGNYDEGFGGSQHKYKWVNK
Monosiga brevicollis	jgi|Monbr1|26577|fgenesh2_pg.scaffold_15000011	Mb_26577	???	1979	4.67e-17	REKGNYDEGFGQTQRKYDF
Monosiga brevicollis	jgi|Monbr1|3283|gw1.7.300.1	Mb_3283	EPLIN	58	8.9e-25	KSKGNYDEGFGREQHKTKWIQR
Nematostella vectensis	jgi|Nemve1|79564|e_gw.1.381.1	Nv_79564	EPLIN	79	7.92e-23	KVKGNYDEGFGREQHKTQWSAK
Salpingoeca rosetta	PTSG_09345T0	Sr_09345T0	EPLIN	916	1.56e-23	KLKGNYDEGFGHAQHKYKWVSK
NOTES: Also found in jgi|Triad1|9099|gw1.23.152.1 (Ta_9099) at position 62 and FBpp0090950 (Dm_CG33521)at position 105.
LHX Motif A (0.000000084)
[LM]KK[DE]A[GP]R[QHTN]RW[GS]Q[YF][FYL][RK]
Species	Seq_ID	Name	Class	Position	E-value	Motif Sequence
Drosophila melanogaster	FBpp0080713	Dm_Lim3	LHX	234	1.18e-17	LKKDAGRTRWSQYFR
Homo sapiens	gi|15375314|ref|NP_203129.1|	Hs_LHX4	LHX	215	1.05e-18	LKKDAGRHRWGQFYK
Homo sapiens	gi|30023847|ref|NP_835258.1|	Hs_LHX3-a	LHX	215	2.41e-19	LKKDAGRQRWGQYFR
Mnemiopsis leidyi	ML068131a GENBANK:JF912808	Ml_068131a	LHX	324	4.45e-15	MKKEAPRNRWGQYLK
LHX Motif B (0.00000000000097)
WK[AV]L[SN][ED]FA[LM][QH][SA][DE][LIM]D[QS][PGN][AG][FA][QI][QN][LT][VH]
Species	Seq_ID	Name	Class	Position	E-value	Motif Sequence
Drosophila melanogaster	FBpp0080662	Dm_tup	LHX	352	5.56e-18	WKALSDFALHADLDSNGAINTH
Homo sapiens	gi|115387114|ref|NP_002193.2|	Hs_ISL1	LHX	291	5.96e-27	WKVLSDFALQSDIDQPAFQQLV
Homo sapiens	gi|21956641|ref|NP_665804.1|	Hs_ISL2	LHX	301	5.96e-27	WKALSEFALQSDLDQPAFQQLV
Nematostella vectensis	jgi|Nemve1|161808|estExt_gwp.C_240293	Nv_161808	LHX	286	7.71e-24	WKALNDFAMHSEMDQGAFQQLV
LHX Motif C (0.0000000000000013)
[LA][QN][SATN][RPS][VML][GI]NPID[RHK]LY[SL]MQ[SN]SYF
Species	Seq_ID	Name	Class	Position	E-value	Motif Sequence
Drosophila melanogaster	FBpp0075685	Dm_CG32105	LHX	622	1.92e-18	LNNSLINPIDKLYLMQNSYF
Drosophila melanogaster	FBpp0290293	Dm_CG4328	LHX	511	1.63e-19	AQTPMINPIDRLYSMQSSYF
Homo sapiens	gi|28893581|ref|NP_796372.1|	Hs_LMX1A	LHX	366	2.99e-19	LQSRVGNPIDHLYSMQNSYF
Homo sapiens	gi|4505007|ref|NP_002307.1|	Hs_LMX1B	LHX	356	1.18e-19	LQARVGNPIDRLYSMQSSYF
PINCH Motif A (0.0011)
[LEMV]E[LY][KR][KR]RLK[KR][LAQ][ASFE][EDQ]
Species	Seq_ID	Name	Class	Position	E-value	Motif Sequence
Amphimedon queenslandica	Aqu1.215055|PACid:15713583	Aq_215055	PINCH	307	8.97e-11	VELRRRLKKQAD
Homo sapiens	gi|13518026|ref|NP_004978.2|	Hs_LIMS1-b	PINCH	309	1.21e-15	LELKKRLKKLAE
Homo sapiens	gi|209862875|ref|NP_001129509.1|	Hs_LIMS2-1	PINCH	309	3.8e-15	LELKKRLKKLSE
Mnemiopsis leidyi	ML128211a, GENBANK:JN615197	Ml_128211a	PINCH	306	1.49e-12	EEYKKRLKKLFD
Nematostella vectensis	jgi|Nemve1|160257|estExt_gwp.C_120473	Nv_160257	PINCH	321	3.52e-11	MELKKRLKRAEQ
NOTES: Also found in FBpp0081334 (Dm_stck) at 318.
PXN LD Motif A (1.90E-33)
[LP][DN][GNST][ML][LIM][GA][NSLG]L[QED][ASQT][NDE][ML][STNQA][RKD][QRLK]G[VI][NSDPAR][TV][VTSQEN][QKSAPN][KR]G[CMTLH]C
Species	Seq_ID	Name	Class	Position	E-value	Motif Sequence
Amphimedon queenslandica	Aqu1.224218|PACid:15722746	Aq_224218	PXN	258	1.27e-21	LDSMIGSLQSNMNRQGIDTSSKGTC
Drosophila melanogaster	FBpp0080753	Dm_Pax	PXN	302	2.45e-25	LDSMLGNLQANMSRQGVNTVQKGCC
Homo sapiens	gi|21361591|ref|NP_057011.2|	Hs_TGFB1I1-2	PXN	190	2.14e-21	LDTMLGLLQSDLSRRGVPTQAKGLC
Homo sapiens	gi|4758670|ref|NP_004802.1|	Hs_LPXN-2	PXN	131	4.01e-17	LDSMLGGLEQELQDLGIATVPKGHC
Mnemiopsis leidyi	ML001118a, GENBANK: JN615200a	Ml_001118a	PXN	205	7.95e-16	LDGMMASLDTDLAKKGVRVNNRGMC
Nematostella vectensis	jgi|Nemve1|104924|e_gw.75.150.1	Nv_104924	PXN	5	4.68e-24	LDNMLGSLQSDMTRQGVSTTKKGMC
Trichoplax adhaerens	jgi|Triad1|13161|gw1.9.354.1	Ta_13161	PXN	43	3.64e-20	PNSLMGGLQSDLNKQGINVESKGMC
NOTES: Also found in Co_06505T0 at position 156.
PXN LD Motif B (0.0072)
A[MHDETLIQ][DEALSRK][ED][LVI]D[ASNREDG][LV][LTMGFSR][KSEQDAN][DSEQLKI][LV][QST][DST][FM]
Species	Seq_ID	Name	Class	Position	E-value	Motif Sequence
Capsapora owczarzaki	CAOG_06505T0	Co_06505T0	PXN	1	1.25e-12	MDELDALLKDL
Drosophila melanogaster	FBpp0080753	Dm_Pax	PXN	102	6.72e-10	LSELDSLLQDL
Drosophila melanogaster	FBpp0080753	Dm_Pax	PXN	226	Regex	ATKELDDLMASLSDF
Homo sapiens	gi|170932518|ref|NP_079433.3|	Hs_PXN-3	PXN	130	8.25e-10	ATRELDELMASLSDF
Homo sapiens	gi|21361591|ref|NP_057011.2|	Hs_TGFB1I1-2	PXN	138	6.06e-10	ATLELDRLMASLSDF
Homo sapiens	gi|4758670|ref|NP_004802.1|	Hs_LPXN-2	PXN	1	3.23e-11	MEELDALLEEL
Mnemiopsis leidyi	ML001118a, GENBANK: JN615200a	Ml_001118a	PXN	121	1.06e-08	IEDLDNLLDDL
Mnemiopsis leidyi	ML001118a, GENBANK: JN615200a	Ml_001118a	PXN	171	Regex	ATKDLDNLMESLQSF
Salpingoeca rosetta	PTSG_08126T0	Sr_08126T0	PXN	6	9.23e-11	DAELDALLQQL
Trichoplax adhaerens	jgi|Triad1|13161|gw1.9.354.1	Ta_13161	PXN	6	9.17e-10	ATKELDDLMESLTTM
NOTES: Additional LD-like motifs in Aqu1.224218|PACid:15722746 (Aq_224218) at positions 4, 31, 137, 204, ML001118a, GENBANK: JN615200 (Ml_001118a) at position 5, CAOG_06505T0 (Co_06505T0) at positions 53, 81, 118, 155, jgi|Triad1|13161|gw1.9.354.1 at position 37, FBpp0080753 (Dm_PAX) at positions 5, 145, gi|170932518|ref|NP_079433.3| (Hs_PXN-3) at positions 84, 167, gi|4758670|ref|NP_004802.1| (H…
TES Motif A1 (1.9E-25)
[VIKGA][LA][LVYFG][HQP][DEK][VAIRQ][DNGE][AEKFV]G[ASQK][PK]C[LFA][SRVKE]C[SDEGK][DNGE]
Species	Seq_ID	Name	Class	Position	E-value	Motif Sequence
Amphimedon queenslandica	Aqu1.217335|PACid:15715863	Aq_217335	TES	29	2.06e-12	AAVPKVEVGAPCLRCKG
Amphimedon queenslandica	Aqu1.217773|PACid:15716301	Aq_217773	TES	22	5.6e-18	VLVHEVDEGSPCLRCDN
Drosophila melanogaster	FBpp0086110	Dm_CG6522	TES	33	2.34e-15	KLGHEAGAGAPCAECKD
Homo sapiens	gi|23238188|ref|NP_690042.1|	Hs_TES-2	TES	2	4.1e-15	GLGHEQGFGAPCLKCKE
Mnemiopsis leidyi	ML34571a, GENBANK: JN615191	Ml_34571a	TES	18	7.36e-17	VLLHEADAGQPCLVCEG
Nematostella vectensis	jgi|Nemve1|105385|e_gw.76.118.1	Nv_105385	TES	2	2.15e-16	ILLQDIDEGKPCLKCKD
Nematostella vectensis	jgi|Nemve1|158093|estExt_gwp.C_20514	Nv_158093	TES	20	2.34e-15	KLGHERNEGAKCLKCGD
Salpingoeca rosetta	PTSG_04560T0	Sr_04560T0	TES	29	1.94e-16	ILFHDINAGQPCFKCGD
Salpingoeca rosetta	PTSG_07306T0	Sr_07306T0	TES	97	4.84e-19	VLLHDVDAGAPCLSCSD
Salpingoeca rosetta	PTSG_10035T0	Sr_10035T0	TES	91	1.14e-16	VLYHDVDKGQPCFSCDN
TES Motif A2 (2.8E-147)
C[PESR]G[FL][LSEQDC][LAHPMV]H[GYFVSP]W[RK]K[IVSATF]C[QRTKIN][HNYSWK]C[KRQG]C[PGKSA][RQWKPH][EISFA][EDNQSTL]H[NDAVECLQG][IVLCPHAF]
Species	Seq_ID	Name	Class	Position	E-value	Motif Sequence
Amphimedon queenslandica	Aqu1.217335|PACid:15715863	Aq_217335	TES	47	4.09e-22	CEGLLLHVWRKVCINCQCPRETHQA
Drosophila melanogaster	FBpp0086110	Dm_CG6522	TES	51	9.27e-25	CPGLDLHFWRKVCRNCKCPKIQHVC
Homo sapiens	gi|23238188|ref|NP_690042.1|	Hs_TES-2	TES	20	2.51e-26	CEGFELHFWRKICRNCKCGQEEHDV
Homo sapiens	gi|7657309|ref|NP_055398.1|	Hs_LMCD1	TES	35	5.77e-23	CSGFEPHSWRKICKSCKCSQEDHCL
Homo sapiens	gi|7710129|ref|NP_006141.2|	Hs_PRICKLE3	TES	34	4.36e-27	CPGFLLHGWRKICQHCKCPREEHAV
Monosiga brevicollis	jgi|Monbr1|22420|fgenesh2_pg.scaffold_2000627	Mb_22420	TES	177	3.77e-22	CPGFDPHYWRKVCKWCRCARAEHLH
Nematostella vectensis	jgi|Nemve1|105385|e_gw.76.118.1	Nv_105385	TES	20	2.37e-23	CPGFSLHVWKKACQYCKCPREDHDI
Nematostella vectensis	jgi|Nemve1|158093|estExt_gwp.C_20514	Nv_158093	TES	38	1.39e-24	CEGLDLHFWRKICKNCKCKQEDHDL
Nematostella vectensis	jgi|Nemve1|177334|estExt_GenewiseH_1.C_20501	Nv_177334	TES	41	9.79e-21	CRGFSVHPWRKFCNSCKCPHELHVL
Nematostella vectensis	jgi|Nemve1|79617|e_gw.2.68.1	Nv_79617	TES	20	7.32e-27	CPGFSAHYWRKICRNCKCPREDHNI
Salpingoeca rosetta	PTSG_04560T0	Sr_04560T0	TES	47	1.81e-23	CPGFELHFWRKSCRHCKCSPFSHEP
Salpingoeca rosetta	PTSG_07306T0	Sr_07306T0	TES	114	5.56e-25	CPGFQLHVWRKICTHCRCPWENHDI
Salpingoeca rosetta	PTSG_10035T0	Sr_10035T0	TES	108	1.5e-21	CPGFEMHFWRKTCTKCGCPKSSHGF
Trichoplax adhaerens	jgi|Triad1|26089|e_gw1.5.1076.1	Ta_26089	TES	11	8.64e-24	CPGFCHHSWRKICRHCKCSKSEHDI
ZYX Motif A (0.0072)
[MHDETLIQ][DEALSRK][ED][LVI]D[ASNREDG][LV][LTMGFSR][KSEQDAN][DSEQLKI][LV][YHRK][DEAN][ML][END][NHA][PHRS][PTS][ASKD][DGARP][ED][YF]FG[RQAIM]C
Species	Seq_ID	Name	Class	Position	E-value	Motif Sequence
Homo sapiens	gi|91208423|ref|NP_003293.2|	Hs_TRIP6	ZYX	253	7.44e-10	EDELDRLTKKLVHDMNHPPSGEYFGQC
Homo sapiens	gi|4508047|ref|NP_003452.1|	Hs_ZYX	ZYX	145	1.68e-08	DLEIDSLSSLL	Known NES
Homo sapiens	gi|5031887|ref|NP_005569.1|	Hs_LPP-a	ZYX	118	4.77e-09	DAEIDSLTSIL
Nematostella vectensis	jgi|Nemve1|110149|e_gw.98.120.1	Nv_110149	ZYX	10	1.19e-10	EEELDALTDLLMKNLEHSSDPDFFGMC
NOTES: Also in gi|7657307|ref|NP_055055.1| (Hs_LIMD1) at position 446, gi|122937269|ref|NP_001073905.1| (Hs_WTIP) at position 199, and FBpp0292480 (Dm_jub) at position 479. This region in Hs_LPP is a known nuclear export signal.
Unclassified Motif A (0.0072)
[MHDETLIQ][DEALSRK][ED][LVI]D[ASNREDG][LV][LTMGFSR][KSEQDAN][DSEQLKI][LV]
Species	Seq_ID	Name	Class	Position	E-value	Motif Sequence
Capsapora owczarzaki	CAOG_04110T0	Co_04110T0	???	88	5.18e-09	EAELDSVFDDL
Capsapora owczarzaki	CAOG_04622T0	Co_04622T0	???	246	2.8e-08	QRELDALRNSV
Capsapora owczarzaki	CAOG_05072T0	Co_05072T0	???	1	4.92e-10	MDEVDNLLSDL
Drosophila melanogaster	FBpp0078505	Dm_CG31534	???	221	1.37e-09	DDELDGLGNSL
Mnemiopsis leidyi	ML46393a, GENBANK: JN615209	Ml_46393a	???	324	3.23e-11	HEELDSLLSSL
Unclassified Motif B (0.0015)
[SI][IQP][ML][MKP][KLA]Q[LM][QV][QY][QET][QKT][PHEN][NSGI][DRQ][KE][TL][NSG][ILYV][QGY][GAS][MLE][TQA][GQ][TIE]P[MLK][VIE][AS][AGSP][SP]P[EIVS][RK][HT][DES][GNSA][GAP][LVA][QN][AGL][NSQD][PAGE][VL][EDM][VA][QH][STL][YT][QE][PM]
Species	Seq_ID	Name	Class	Position	E-value	Motif Sequence
Drosophila melanogaster	FBpp0080662	Dm_tup	LHX	301	7.88e-41	IQMKLQMQQEKEGRKLGYGAMQGIPMIASSPVRHDSPLNLQGLDVQTYQP
Homo sapiens	gi|115387114|ref|NP_002193.2|	Hs_ISL1	LHX	240	1.09e-56	SIMMKQLQQQQPNDKTNIQGMTGTPMVAASPERHDGGLQANPVEVQSYQP
Homo sapiens	gi|21956641|ref|NP_665804.1|	Hs_ISL2	LHX	250	2.21e-50	SILMKQLQQQQHSDKTSLQGLTGTPLVAGSPIRHENAVQGSAVEVQTYQP
Homo sapiens	gi|4758670|ref|NP_004802.1|	Hs_LPXN-2	PXN	54	6.31e-25	SPLPAQLVYTTNIQELNVYSEAQEPKESPPPSKTSAAAQLDELMAHLTEM
